# Supplementary material for: Transcriptional Landscape of Staphylococcus aureus Kayvirus Bacteriophage vB_SauM-515A1
Source: Viruses. 2020 Nov 17;12(11):1320. doi: 10.3390/v12111320 (PMC7698491; doi:10.3390/v12111320)
Supplement: Supplementary file 1 [file viruses-12-01320-s001.zip]

Archive with 7 entries (6 files):
- viruses-989524 supplementary/
- viruses-989524 supplementary/Figure S1.tif
- viruses-989524 supplementary/Figure S2.tif
- viruses-989524 supplementary/Table S1.xlsx
- viruses-989524 supplementary/Table S2.xlsx
- viruses-989524 supplementary/Table S3.xlsx
- viruses-989524 supplementary/Table S4.xlsx
