# Supplementary material for: Transcriptional Landscape of Staphylococcus aureus Kayvirus Bacteriophage vB_SauM-515A1
Source: Viruses. 2020 Nov 17;12(11):1320. doi: 10.3390/v12111320 (PMC7698491; doi:10.3390/v12111320)
Supplement: Supplementary file 1 [file viruses-12-01320-s001.zip › viruses-989524 supplementary/Table S1.xlsx]

## Sheet: Лист1
Table S1. Dataset of DEG analysis from the study.
Geneid	gene	product	Start	End	Strand	Length	FC(15vs5)			FC(30vs5)			TMM-CPM value
							FC	PValue	FDR	FC	PValue	FDR	St_E5_1	St_E5_2	St_E5_3	St_E15_1	St_E15_2	St_E15_3	St_E30_1	St_E30_2	St_E30_3
phage515_00001		hypothetical protein	486	785	+	300	-3.34767	3.98523e-06	1.26958e-05	-5.384	1.91861e-07	4.36582e-07	3206.79	3226.55	3783.16	1256.83	832.711	1052.34	525.797	795.809	576.301
phage515_00002	treB	putative membrane protein	801	986	+	186	-2.48819	1.3379e-05	3.42932e-05	-4.22879	7.5361e-07	1.51401e-06	1722.59	1540.1	1679.68	656.526	518.094	595.941	320.007	518.82	329.762
phage515_00003		hypothetical protein	1093	1383	+	291	-3.71676	9.72904e-07	4.61612e-06	-6.89406	1.69143e-08	5.46201e-08	3420.19	3371.2	3636.09	1161.26	959.812	999.391	412.563	650.426	449.903
phage515_00004		hypothetical protein	1383	1670	+	288	-3.22992	1.0716e-05	2.79265e-05	-5.10184	5.56449e-08	1.47724e-07	2826.13	3093.82	3223.91	1363.65	1169.56	1232.1	483.457	760.176	549.395
phage515_00005		hypothetical protein	1670	1963	+	294	-2.79113	2.40987e-06	8.80985e-06	-4.3689	4.97823e-09	2.2656e-08	2656.95	2756.87	2734.32	1413	1228.26	1242.36	611.46	705.063	547.518
phage515_00006		hypothetical protein	1967	2224	+	258	-2.44557	0.0018561	0.00304346	-3.65198	1.4355e-06	2.73605e-06	2278.21	2362.06	2362.78	1554.17	1286.4	1325.27	499.54	851.872	566.915
phage515_00007		hypothetical protein	2302	2541	+	240	-1.9371	0.0290991	0.0388569	-2.74716	1.40007e-06	2.69151e-06	2335.88	2423.32	2366.65	2044.54	1770.87	1750.47	730.273	1071.37	792.805
phage515_00008		hypothetical protein	2552	2899	+	348	-1.19919	0.160674	0.187594	-1.31582	0.0207147	0.0239346	2280.13	2588.39	2279.57	3216.41	2302.64	2797.47	1665.68	2136.09	1631.29
phage515_00009		hypothetical protein	3108	3446	-	339	-4.52504	1.35671e-07	9.45455e-07	-9.19917	8.19175e-08	2.07586e-07	3683.58	3257.19	4849.41	531.592	409.801	520.832	309.176	548.752	425.499
phage515_00010		hypothetical protein	3757	4065	+	309	-8.05857	1.63501e-09	5.20868e-08	-11.3614	1.17875e-09	9.73564e-09	8430.33	8173.6	9787.83	838.929	742.088	968.609	728.632	945.944	647.009
phage515_00011		hypothetical protein	4271	4555	+	285	-6.3632	3.21019e-10	1.19312e-08	-11.0826	1.50137e-10	3.04369e-09	25246.8	26207.2	30872.9	3028.39	2807.62	3322.41	2388.73	2833.56	2205.09
phage515_00012		hypothetical protein	4630	4821	+	192	-9.77012	3.48158e-08	4.19881e-07	-12.496	1.08663e-08	3.90835e-08	217.247	250.16	274.787	24.9867	29.068	29.9612	14.7696	24.7057	20.6492
phage515_00013	treM	HNH homing endonuclease	5138	5626	-	489	-1.30103	0.0178916	0.0244775	-1.42894	0.0531744	0.0592895	1155.45	1104.45	1714.51	927.632	600.168	973.123	798.542	1153.09	828.472
phage515_00014		hypothetical protein	5794	5952	+	159	-14.5429	3.73749e-09	8.3346e-08	-17.0305	9.81907e-10	9.36631e-09	3031.84	2799.41	3854.76	309.211	242.233	332.446	159.511	209.048	201.486
phage515_00015		hypothetical protein	6022	6153	+	132	-11.8555	1.28415e-10	7.15913e-09	-16.0601	5.06288e-11	1.61289e-09	5081.27	5013.41	6016.28	449.136	392.702	515.497	336.746	356.333	309.113
phage515_00016		hypothetical protein	6321	6557	+	237	-12.2633	5.6447e-12	6.29384e-10	-16.0956	4.16797e-12	4.64728e-10	11110.3	11093.8	12504.7	799.575	735.248	850.816	775.238	730.244	648.886
phage515_00017		hypothetical protein	6637	7107	+	471	-10.9424	2.98029e-12	6.29384e-10	-14.0446	1.93561e-12	4.31642e-10	31006.7	32292.8	33926.5	2559.89	2548.86	2818.41	2355.25	2396.93	2169.42
phage515_00018		hypothetical protein	7137	7262	+	126	-11.5551	1.85451e-11	1.37852e-09	-15.3428	7.62262e-12	5.66615e-10	4858.25	5229.54	5615.71	459.131	426.9	472.402	364.973	306.921	351.037
phage515_00019		hypothetical protein	7347	7526	+	180	-10.3437	2.1404e-10	9.54617e-09	-13.425	7.33135e-11	1.63489e-09	11458.3	12072.3	13911.6	1269.95	1121.68	1438.96	845.476	1040.97	902.935
phage515_00020		hypothetical protein	7860	8096	-	237	1.81327	3.2317e-08	4.19881e-07	4.99965	2.23744e-08	6.74256e-08	492.17	433.951	319.294	1942.09	1860.92	2041.47	2012.93	2002.11	2216.35
phage515_00021		hypothetical protein	8098	8583	-	486	1.66197	1.32486e-08	2.46203e-07	3.24011	3.26132e-08	9.32404e-08	963.191	990.43	799.204	3326.36	3381.57	3371.25	3261.12	2626.88	3034.81
phage515_00022		hypothetical protein	8596	9003	-	408	1.44079	1.73303e-06	7.15679e-06	2.14077	1.8405e-05	2.97414e-05	772.86	733.462	586.341	1870.26	2030.2	1787.41	1572.8	1240.51	1668.83
phage515_00023		hypothetical protein	9003	9434	-	432	1.2393	4.5965e-07	2.38377e-06	1.59583	0.000117692	0.00017381	1882.16	1606.47	1522.94	4027.23	4128.79	4033.68	2714.98	2321.39	2961.6
phage515_00024	mbpT	putative membrane protein	9437	9628	-	192	1.18327	3.80124e-06	1.24658e-05	1.38417	0.00162628	0.00210849	411.423	408.425	439.272	820.813	849.81	852.458	618.025	525.472	598.828
phage515_00025	mbpA	putative membrane protein	9625	10110	-	486	1.17844	0.000388284	0.00068179	1.30477	0.020514	0.0238261	832.459	755.585	768.242	1358.65	1314.33	1241.13	1171.39	810.063	1091.91
phage515_00026		hypothetical protein	10103	10534	-	432	1.19632	0.000113611	0.000230321	1.42977	0.00161272	0.00210314	1315.02	1201.45	1124.3	2142.61	2028.49	1908.08	1932.84	1462.39	1809.62
phage515_00027		hypothetical protein	10548	11090	-	543	1.00549	0.000282052	0.000511363	-1.05147	0.409988	0.431261	1895.62	1839.61	1768.7	2608.61	2541.45	2423.57	1613.49	1814.92	1807.12
phage515_00028		hypothetical protein	11102	11590	-	489	-1.05254	0.00507318	0.0078022	-1.12073	0.0608296	0.0674876	3337.53	3061.48	3076.84	3797.35	3998.27	3697.13	2666.73	2805.53	2983.5
phage515_00029		hypothetical protein	11603	12001	-	399	-1.39731	0.0999927	0.120532	-1.55926	5.51108e-05	8.30386e-05	2084.03	2120.4	1826.75	1822.78	1799.36	1729.95	1190.1	1368.79	1310.29
phage515_00030		serine/threonine protein phosphatase	11998	12705	-	708	-1.78984	5.1564e-06	1.59705e-05	-2.37138	3.38145e-08	9.5451e-08	5490.77	5173.38	5700.86	3535.62	3166.13	3251.82	2166.2	2451.57	2283.3
phage515_00031		hypothetical protein	12805	13359	-	555	2.1009	0.00012605	0.000250975	7.11224	3.22616e-10	4.79622e-09	503.705	573.496	524.417	818.939	851.52	877.904	4295.32	3368.06	3733.76
phage515_00032		structural protein	13375	13692	-	318	2.14339	0.00813726	0.0120173	7.62211	2.7675e-09	1.54288e-08	309.529	338.652	251.565	381.672	422.34	447.366	2618.15	2124.22	2124.99
phage515_00033		tRNA-Met	14327	14398	-	72	1.2459	0.0113596	0.0160328	1.60617	0.000793692	0.00105984	519.085	607.532	652.135	427.897	437.159	437.926	1095.9	974.451	784.671
phage515_00034		hypothetical protein	14678	15226	-	549	-1.02496	0.0315045	0.0418185	-1.10638	0.140259	0.152574	2408.94	2624.13	2329.88	3006.53	2819.59	2796.65	2038.86	2430.66	2186.94
phage515_00035		hypothetical protein	15230	15448	-	219	-1.14519	0.857113	0.872768	-1.28032	0.0277467	0.0317308	1786.04	1916.19	1849.97	1953.96	1854.08	1844.05	1202.57	1801.62	1333.44
phage515_00036		structural protein	15449	15643	-	195	-1.55393	0.0841573	0.103116	-1.91738	4.82502e-05	7.31959e-05	1478.43	1517.98	1569.38	1328.67	1284.12	1195.16	662.661	969.7	749.63
phage515_00037		structural protein	15633	16370	-	738	-1.59535	0.00110762	0.0018855	-2.14304	2.26021e-06	4.09778e-06	5931.03	5978.31	6085.95	4247.12	4291.8	4097.3	2348.03	3331.47	2718.82
phage515_00038		hypothetical protein	16433	16642	-	210	-2.2456	0.000144196	0.000281835	-3.19293	5.09078e-06	8.86909e-06	1603.4	1550.31	1726.13	791.454	717.58	749.851	383.352	684.634	461.166
phage515_00039		hypothetical protein	16644	17033	-	390	-2.78404	7.88743e-08	6.72239e-07	-4.2729	3.33014e-09	1.71609e-08	3062.6	3211.24	3299.38	1209.98	1073.23	1155.35	679.4	848.547	712.711
phage515_00040		structural protein	17132	17305	-	174	1.67815	0.56966	0.610741	3.34932	4.16001e-06	7.30458e-06	46.1409	39.1407	27.0917	33.7321	33.6276	35.7072	127.018	119.253	131.404
phage515_00041		structural protein	17346	17828	-	483	1.74468	0.0884248	0.107753	4.02699	2.49787e-08	7.42699e-08	178.796	166.773	178.031	209.888	191.507	217.527	640.343	742.597	725.852
phage515_00042		hypothetical protein	17878	18420	-	543	1.42708	0.000130905	0.000258335	2.02098	8.49806e-07	1.67705e-06	6054.07	6364.62	5801.48	8947.12	8622.92	9377.04	11763.1	13882.7	11178.1
phage515_00043		hypothetical protein	18420	18953	-	534	1.22462	0.00869019	0.0127494	1.57147	5.69745e-05	8.52705e-05	7470.98	7528.63	7320.55	9275.69	9148.43	9384.83	10923.6	13583.4	10568.7
phage515_00044	mbpP	putative membrane protein	18956	19120	-	165	1.11489	0.00896524	0.0129821	1.11257	0.250545	0.268613	1409.22	1323.98	1091.41	1658.49	1783.4	1636.78	1333.2	1625.83	1296.52
phage515_00045	mbpR	putative membrane protein	19123	19398	-	276	-1.20998	0.0318867	0.0420754	-1.32878	0.00543668	0.00681112	2007.13	1948.53	1853.84	2315.02	2412.64	2368.17	1259.68	1726.55	1386.63
phage515_00046		hypothetical protein	19398	20243	-	846	-1.58761	0.0168319	0.0231698	-1.98632	5.65019e-08	1.48234e-07	7576.72	7513.31	7047.7	6596.49	6450.81	6284.46	3854.86	3729.61	3559.8
phage515_00047		structural protein	20255	21373	-	1119	-1.94518	1.79334e-05	4.4435e-05	-2.75413	1.24149e-08	4.3258e-08	25479.4	25181.1	25371.3	16781.7	15518.3	16033.3	9286.78	9778.72	8540.02
phage515_00048		hypothetical protein	21527	21853	-	327	1.72177	4.40555e-07	2.33914e-06	3.59488	4.23327e-10	5.55305e-09	1405.38	1444.8	1377.8	2452.45	2686.79	2627.15	5129.64	5259.47	4811.27
phage515_00049		structural protein	21846	22262	-	417	1.66122	9.18324e-06	2.4673e-05	3.07677	6.24991e-09	2.7328e-08	2224.38	2111.9	2066.71	3361.34	3707.59	3544.04	6216.35	7330	6154.1
phage515_00050	hmzG	structural protein	22396	22698	-	303	1.73583	7.35982e-05	0.000159344	3.66709	1.88086e-08	5.82544e-08	5619.58	5256.76	5520.89	8816.56	8661.11	9772.28	18032	23693.3	18403.5
phage515_00051		hypothetical protein	22698	22886	-	189	1.71492	0.00391624	0.00615015	3.36999	2.9432e-07	6.49834e-07	2591.58	2579.88	2525.33	3646.81	3442.56	4025.88	7465.85	10971.2	7501.93
phage515_00052		hypothetical protein	22930	23091	-	162	1.13804	0.069047	0.0855416	1.16061	0.070757	0.078113	972.804	1092.54	977.235	1151.89	1248.78	1136.06	1273.79	1062.82	1195.15
phage515_00053		hypothetical protein	23091	25139	-	2049	-1.55367	0.000340333	0.000607153	-1.851	3.40548e-06	6.07537e-06	24406.6	24365.9	23399.4	17164.6	17118.2	16417.9	11841.9	14508.4	12641.1
phage515_00054		structural protein	25217	25480	-	264	1.47893	0.034983	0.0456212	2.39074	8.10528e-05	0.000120499	353.747	398.214	325.1	480.994	518.664	502.363	1134.3	649	791.554
phage515_00055		hypothetical protein	25497	25670	-	174	1.65491	0.000202069	0.000381877	2.84379	3.87339e-07	8.22635e-07	774.783	714.743	613.432	1140.64	1125.1	1213.63	1893.79	2299.06	1788.35
phage515_00056	mbpB	putative membrane protein	25677	26255	-	579	1.44569	0.000255691	0.000471233	2.2864	3.00027e-07	6.55942e-07	1728.36	1706.87	1428.12	2398.72	2320.88	2370.63	3896.21	3862.65	3361.44
phage515_00057		hypothetical protein	26248	26874	-	627	1.18379	0.043601	0.0552444	1.38993	0.000226849	0.00032849	4200.75	4034.89	3918.61	4536.96	4768.28	4608.69	5534.65	6253.4	5104.74
phage515_00058	lig	putative ligase	26867	27763	-	897	-1.07302	0.0164762	0.0228211	-1.16709	0.018361	0.0214372	6446.27	6405.46	6306.55	5354.65	5665.4	5338.02	5153.27	6050.53	5211.74
phage515_00059	mbpU	putative membrane protein	27763	27987	-	225	-1.4235	0.265982	0.29657	-1.64328	0.0414729	0.0464747	248.007	228.037	216.733	182.403	184.097	174.021	73.8479	205.723	144.545
phage515_00060	phr	structural protein	28056	28796	-	741	1.3933	0.000147767	0.000284069	1.91782	4.4513e-07	9.19111e-07	8532.22	8462.9	7814.01	11231.5	11982.3	11391	15902.2	16805.6	14871.8
phage515_00061		hypothetical protein	28848	29462	-	615	1.1632	0.181347	0.208456	1.22343	0.00273279	0.00346257	8405.34	8539.48	8040.42	8674.14	9558.23	8651.4	9950.75	10550.3	10067.4
phage515_00062	rbn	ribonuclease H	29478	29903	-	426	1.06871	0.706156	0.732432	1.03515	0.551172	0.569034	4685.22	4756.44	4673.31	4538.21	4765.43	4508.13	4537.54	5416.73	4657.34
phage515_00063		hypothetical protein	29893	30084	-	192	1.03951	0.491921	0.534952	1.01385	0.851607	0.86322	932.431	927.464	963.689	887.653	947.273	847.943	969.869	1027.66	864.139
phage515_00064		hypothetical protein	30107	30748	-	642	1.0267	0.0283808	0.038126	-1.00767	0.897883	0.901928	5125.49	5089.99	4868.76	4242.74	4516.93	4239.3	4663.57	5572.57	4733.68
phage515_00065		hypothetical protein	30738	30968	-	231	-1.17695	0.000214846	0.000399256	-1.30261	0.00058507	0.000790731	3126.05	3109.13	3127.15	2296.28	2333.99	2290.19	2256.79	2587.45	2343.37
phage515_00066		structural protein	30971	31198	-	228	-1.34559	0.00215334	0.00347967	-1.45287	0.00240282	0.00306188	4604.48	4269.74	4822.31	3054.63	3104.57	3205.85	2535.77	3859.32	3032.93
phage515_00067	tgl	SceD-like transglycosylase	31308	32000	-	693	1.18701	0.494171	0.534952	1.42518	0.00626628	0.00767792	3893.14	3663.91	4276.61	4060.34	3190.64	3751.31	6921.02	5338.34	4599.77
phage515_00068		hypothetical protein	32187	32822	-	636	-1.74763	0.0017504	0.0028914	-2.35283	3.93736e-06	6.9685e-06	6775.02	8032.35	7469.56	5071.68	4897.1	5058.11	2640.14	3917.76	2911.54
phage515_00069	mbpS	putative membrane protein	32889	33680	-	792	1.16699	0.0486284	0.0609221	1.27306	0.00936285	0.0111059	16406.9	17715.4	16527.8	20355.4	18111	21492.9	21393.6	23789.7	19297.6
phage515_00070	mbpV	putative membrane protein	33680	33988	-	309	1.04871	0.693504	0.72267	1.02148	0.793242	0.811436	6232.87	6813.88	6830.97	6960.67	6160.7	7402.88	6168.43	7950.02	6186.64
phage515_00071	lysK.1	lysin	34101	34730	-	630	1.31405	0.0261783	0.0353804	1.7164	0.000332076	0.000474698	2833.82	3151.68	2912.35	2320.64	2115.12	2403.46	6276.41	3960.52	5034.66
phage515_00072	ksaI	HNH homing endonuclease	35001	35501	-	501	1.17248	3.63774e-05	8.19411e-05	1.28582	0.00584935	0.0072467	3710.5	3847.7	4005.69	2411.22	2082.63	2448.2	5675.45	4582.91	4608.53
phage515_00073	lysK.2	lysin	35661	36464	-	804	5.24671	0.000455475	0.000787371	92.4913	2.44895e-09	1.51699e-08	86.5142	100.404	71.5994	235.5	283.84	261.032	10849.1	4748.73	8431.14
phage515_00074	holA	holin	36464	36967	-	504	5.73219	0.000124931	0.000250975	105.882	4.98148e-10	6.1715e-09	46.1409	51.0531	50.3131	149.296	164.148	176.484	6897.72	3453.1	5306.23
phage515_00075		hypothetical protein	37052	37237	-	186	2.52433	2.57109e-07	1.5496e-06	8.3066	1.03548e-09	9.36631e-09	315.296	370.986	388.959	1083.17	1026.5	1290.38	3141.65	2621.18	3173.1
phage515_00076		tRNA-Trp	37399	37470	-	72	1.71694	0.00932032	0.0133233	3.4119	1.2082e-05	2.01066e-05	44.2184	37.4389	61.9238	78.7081	70.675	87.421	147.039	192.42	148.299
phage515_00077		tRNA-Phe	37477	37549	-	73	1.16198	0.216347	0.2449	1.2099	0.542293	0.562471	3.84508	11.9124	17.4161	9.37002	5.12964	6.97727	15.0978	9.5022	15.6434
phage515_00078		tRNA-Asp	37555	37630	-	76	1.45762	0.235879	0.264327	2.32308	0.000465045	0.000644131	99.972	148.054	102.561	98.0728	95.1833	91.1149	354.142	200.021	262.183
phage515_00079		hypothetical protein	38784	39002	-	219	-2.89585	8.13921e-08	6.72239e-07	-4.98959	4.70152e-08	1.29437e-07	6013.7	6362.91	7506.32	1451.73	1285.26	1655.25	1089.34	1602.07	1294.64
phage515_00080		hypothetical protein	39480	39689	-	210	3.24734	0.0160527	0.0225141	18.7014	1.30994e-05	2.16383e-05	15.3803	13.6142	11.6107	2.49867	0.56996	2.87299	376.46	114.977	270.317
phage515_00081		hypothetical protein	39702	40034	-	333	8.44657	0.780906	0.802832	153.654	1.59917e-08	5.32261e-08	11.5352	5.10531	15.4809	5.62201	15.3889	13.9545	2187.87	1079.93	1601.88
phage515_00082	mbpC	putative membrane protein	40047	40373	-	327	6.06847	0.988447	0.988447	107.835	8.31131e-09	3.19556e-08	17.3028	8.50884	15.4809	9.99468	13.679	16.4171	1996.52	948.795	1468.6
phage515_00082A	mbpW	putative membrane protein	40406	40672	-	267	3.00555	1.98985e-06	7.78486e-06	17.4327	6.7136e-09	2.77247e-08	98.0494	56.1584	114.172	364.181	402.962	460.91	1385.39	1761.71	1498.01
phage515_00083	mbpD	structural protein	40813	41199	+	387	3.56942	2.84444e-08	3.96443e-07	20.3509	3.40613e-11	1.58448e-09	144.19	148.054	181.901	572.196	698.201	723.173	3141.98	3186.09	3315.14
phage515_00084		hypothetical protein	41177	41455	+	279	3.32019	3.07254e-06	1.07091e-05	18.7222	1.68248e-09	1.21287e-08	148.035	120.826	118.042	372.927	518.664	487.588	2656.55	1901.39	2682.52
phage515_00085		hypothetical protein	41452	41862	+	411	3.16206	2.64365e-06	9.50861e-06	18.1832	1.83101e-10	3.40263e-09	288.381	245.055	292.203	625.917	801.364	796.64	5352.82	4163.39	5480.81
phage515_00086	ter.1	terminase large subunit	41877	42074	+	198	2.8518	7.62654e-06	2.15281e-05	17.2464	2.54029e-10	4.04632e-09	182.641	187.195	191.577	374.176	492.445	524.116	3519.42	2799.82	3366.45
phage515_00087		hypothetical protein	42368	43339	+	972	1.39481	5.80124e-07	2.94017e-06	1.92925	3.46e-07	7.41904e-07	3035.69	2984.9	3119.41	1514.82	1654.59	1728.72	5783.11	5592.05	6258.59
phage515_00088	ter.2	terminase large subunit	43480	45027	+	1548	1.79986	0.229761	0.258771	4.87647	3.1942e-07	6.91559e-07	2282.05	2416.51	2314.4	1830.9	2096.31	2031.21	13701.9	7599.86	12899.5
phage515_00089		structural protein	45020	45841	+	822	2.22724	7.03002e-07	3.40803e-06	7.86933	6.68439e-10	7.84536e-09	3385.59	3403.54	3508.37	8874.65	7172.95	10407.6	27702.1	26859.4	26472.9
phage515_00089A		hypothetical protein	45828	46001	+	174	2.01516	1.216e-06	5.42337e-06	6.36859	3.82874e-09	1.89735e-08	138.423	137.843	114.172	353.562	360.785	347.222	732.243	888.931	870.396
phage515_00090		hypothetical protein	45998	46477	+	480	2.43245	3.57746e-08	4.19881e-07	8.02916	5.02198e-11	1.61289e-09	1224.66	1431.19	1356.52	3295.75	4024.49	3695.9	11189.1	10175.4	10860.9
phage515_00091	mbpF	putative membrane protein	46519	47700	+	1182	2.74487	2.51878e-07	1.5496e-06	13.6626	2.52808e-10	4.04632e-09	3316.38	3646.89	3144.57	9553.67	12032.4	11241.2	53777	40087.9	44251.9
phage515_00092	mbpE	putative membrane protein	47786	48127	+	342	2.25894	0.191902	0.219053	7.95423	8.81021e-09	3.32996e-08	44.2184	39.1407	42.5726	57.4694	44.4569	48.8409	326.243	315.473	360.423
phage515_00093		hypothetical protein	48145	48516	+	372	2.25387	0.166506	0.19339	7.88269	7.70414e-09	3.0679e-08	209.557	171.879	174.161	183.028	222.854	251.592	1543.26	1254.77	1579.35
phage515_00094	prt	portal protein	48520	50211	+	1692	2.71467	0.0359937	0.0466663	11.3363	3.01432e-08	8.72977e-08	857.452	804.937	830.166	1025.08	1326.87	1204.6	11923.6	6090.91	10237.6
phage515_00095	pro	prohead protease	50405	51178	+	774	5.2128	1.5332e-05	3.8416e-05	66.7389	2.09258e-08	6.3924e-08	336.444	236.546	276.722	1422.99	2063.82	1791.52	26365.7	9764.94	20469
phage515_00096		structural protein	51197	52153	+	957	6.22492	1.09616e-06	4.98864e-06	108.444	2.57029e-09	1.52085e-08	449.874	432.249	452.818	2924.69	4425.74	3922.87	65418.4	27971.2	51362.1
phage515_00097	mcp	major capsid protein precursor	52269	53660	+	1392	8.91122	3.16595e-05	7.27842e-05	169.866	6.55675e-09	2.77247e-08	640.205	748.778	681.162	2746.66	4378.43	3741.46	177732	65644.1	108475
phage515_00098		structural protein	53752	54048	+	297	2.03721	0.443337	0.484784	7.1045	1.91689e-07	4.36582e-07	186.486	134.44	174.161	183.028	181.817	193.311	1416.89	811.488	1280.25
phage515_00099		putative neck protein	54061	54969	+	909	2.56928	0.111337	0.132064	8.42477	1.06744e-07	2.55957e-07	615.212	536.057	628.913	701.502	823.592	788.021	6337.13	3195.12	5455.78
phage515_00100		putative neck protein	54983	55861	+	879	2.02455	0.44348	0.484784	6.99203	9.30065e-08	2.27917e-07	686.346	629.655	636.654	645.906	772.296	757.649	5658.39	3072.54	4919.52
phage515_00101		structural protein	55861	56481	+	621	2.02437	0.864038	0.875821	6.76508	2.42843e-07	5.4154e-07	428.726	425.442	421.856	403.535	457.108	449.008	3596.23	1837.73	3198.75
phage515_00102		putative neck protein	56500	57336	+	837	3.71137	0.663427	0.694573	26.0519	2.70145e-09	1.54288e-08	555.613	600.724	520.547	535.965	652.604	604.149	19216.2	9659.46	14839.9
phage515_00103		hypothetical protein	57338	57553	+	216	4.68434	0.0254939	0.0346655	38.8061	3.73492e-10	5.20554e-09	109.585	91.8955	100.626	134.304	152.179	156.783	4888.73	2867.76	3952.76
phage515_00104	tsp	tail sheath protein	57580	59343	+	1764	4.69021	0.00893383	0.0129821	41.2282	5.17524e-09	2.30816e-08	1093.92	1169.12	1052.7	1807.79	2058.13	1920.39	63712.3	27024.3	46004.6
phage515_00105	tmpA	tail morphogenetic protein A	59416	59844	+	429	4.70739	0.00561511	0.0084606	42.2503	4.0024e-09	1.94029e-08	232.627	192.3	154.809	330.449	400.682	365.691	11018.8	5277.52	8206.51
phage515_00106		hypothetical protein	59941	60081	+	141	-4.37339	1.45526e-06	6.30062e-06	-7.25358	6.91715e-07	1.40229e-06	965.114	1087.43	1327.49	171.159	172.698	208.908	102.402	218.076	147.048
phage515_00107		hypothetical protein	60124	60582	+	459	-3.48433	1.74539e-08	2.99402e-07	-5.5466	4.68187e-09	2.17512e-08	7215.28	7945.56	8110.08	1860.89	1669.41	1790.69	1135.29	1660.98	1401.02
phage515_00108	mbpX	putative membrane protein	60595	60789	+	195	-2.77422	1.07698e-05	2.79265e-05	-4.23558	2.44655e-06	4.39985e-06	2007.13	2111.9	2182.81	687.759	583.069	611.947	337.731	680.833	471.178
phage515_00109		structural protein	60871	61182	+	312	-1.56393	1.85557e-05	4.54716e-05	-1.9247	2.01195e-05	3.20475e-05	10274	10864.1	11748.1	6188.58	4575.64	6211.82	5467.04	6269.55	5349.4
phage515_00110		structural protein	61314	61772	+	459	4.05478	6.76265e-06	1.95853e-05	29.4009	6.96361e-11	1.63489e-09	265.31	267.178	218.668	546.584	702.191	648.886	8763.61	6245.8	7101.46
phage515_00111	tmpB	tail morphogenetic protein B	61816	62352	+	537	4.61467	5.42518e-06	1.65728e-05	36.7464	3.55265e-11	1.58448e-09	344.134	308.02	307.684	688.384	872.039	860.256	14220.1	9916.02	11125.6
phage515_00112	tmpC	tail morphogenetic protein C	62408	66463	+	4056	1.98572	0.500016	0.538665	6.21447	1.76462e-05	2.87233e-05	1059.32	1109.55	1147.53	1267.45	1422.05	1199.68	8950.69	2974.19	8685.82
phage515_00113	tmpD	tail murein hydrolase(peptidase)	66542	68968	+	2427	-1.48254	6.05403e-06	1.80006e-05	-1.71063	0.000375222	0.000529585	6511.64	6647.11	6912.24	2880.97	2717.57	2609.09	4686.55	2898.17	4146.74
phage515_00114	tmpE	putative peptidoglycan hydrolase	68982	69869	+	888	-1.24789	0.00194638	0.0031682	-1.4008	0.00202749	0.00261347	1766.81	1843.02	1714.51	1274.32	1324.59	1193.93	1402.45	1056.17	1342.2
phage515_00115		tail central spike	69869	72415	+	2547	1.14478	0.301327	0.334308	1.19646	0.030213	0.0340277	3731.65	3924.28	3711.56	4156.54	4172.11	3954.88	5211.69	3871.67	4516.55
phage515_00116		putative baseplate component	72522	73313	+	792	-1.36153	5.64291e-08	5.99224e-07	-1.52545	0.000538799	0.00073713	2945.33	2584.99	3061.36	881.406	717.58	866.002	2105.48	1676.19	1848.42
phage515_00117		putative baseplate component	73313	73837	+	525	-1.40408	3.86021e-07	2.11656e-06	-1.58845	0.000402543	0.000561045	1968.68	1863.44	1979.63	689.008	605.867	711.271	1445.45	1057.12	1153.85
phage515_00118	bmpA	baseplate morphogenetic protein A	73837	74541	+	705	-1.53923	1.89302e-06	7.53827e-06	-1.72377	0.000137668	0.000201973	3120.28	3104.03	3247.13	1296.19	1271.01	1253.45	2177.36	1447.66	1867.82
phage515_00119	bmpB	baseplate morphogenetic protein B	74556	75602	+	1047	-1.16045	0.000295866	0.000532081	-1.28781	0.00589269	0.00726005	3712.42	3478.42	3730.91	2478.68	2398.96	2481.85	3234.21	2404.53	2840.21
phage515_00120	tmpF	structural protein	75623	78682	+	3060	-1.02198	0.781232	0.802832	-1.0998	0.296827	0.315202	11908.2	11609.5	11380.4	11597.6	11179.8	11271.2	12007	8285.92	11437.8
phage515_00121	bmpC	baseplate protein, T4 gp8 homologue	78793	79314	+	522	1.17868	0.0393149	0.0500984	1.32634	0.00805125	0.00970502	4035.41	3978.74	4150.83	4957.36	5055.54	4886.14	6034.19	4191.9	5908.18
phage515_00122	tmpG	tail morphogenetic protein G	79335	82793	+	3459	1.66112	9.03824e-05	0.000188367	2.95005	8.89474e-06	1.49137e-05	15165	15484.4	13696.8	32254.7	34956.2	32966.4	53811.1	30330.6	46682.9
phage515_00123		hypothetical protein	82842	83000	+	159	1.66954	8.63055e-06	2.37607e-05	3.30104	1.92648e-05	3.09069e-05	98.0494	83.3867	67.7291	318.581	316.898	290.583	335.105	198.121	289.089
phage515_00124		putative receptor binding protein 1	83001	84923	+	1923	2.00421	1.71962e-07	1.15091e-06	6.35287	1.38661e-07	3.25488e-07	1303.48	1300.15	963.689	6980.66	7536.01	7141.85	8955.94	5173.95	8543.15
phage515_00125		putative baseplate component	84946	85320	+	375	2.71672	2.37809e-09	6.62892e-08	11.7952	8.11483e-10	8.61718e-09	176.873	199.107	141.264	1429.86	1626.67	1565.78	2150.78	1725.12	2243.26
phage515_00126		putative receptor binding protein 2	85327	86703	+	1377	1.52369	3.36204e-05	7.65037e-05	2.57904	8.47924e-08	2.12457e-07	3731.65	3951.51	3941.84	6041.16	6436.56	6372.71	11376.2	8671.23	9933.53
phage515_00127	dhlA	DNA helicase A	86795	88543	+	1749	1.03917	0.0347331	0.0455617	1.01169	0.884409	0.892413	10172.1	9817.51	10126.5	7951.4	8543.7	8394.06	11636.5	8317.75	10512.3
phage515_00128		hypothetical protein	88555	90168	+	1614	1.1004	0.578146	0.616874	1.1086	0.188974	0.204569	7943.93	8025.54	7752.08	7377.33	7834.67	7533.4	9596.94	7223.57	9477.37
phage515_00129	dhlB	DNA helicase B	90161	91603	+	1443	-1.24098	0.0073025	0.0109292	-1.39976	0.000476192	0.000655499	16258.9	16757.3	16218.2	13120.5	13180.9	13153	12820	10166.4	12186.8
phage515_00130	rncA	recombination nuclease A	91682	92719	+	1038	-1.63899	8.1054e-05	0.000172143	-2.21699	1.68533e-08	5.46201e-08	7580.57	7014.69	7670.81	5648.25	5399.23	5306.01	3239.79	3349.05	3454.68
phage515_00131		hypothetical protein	92719	93096	+	378	-1.62888	0.177763	0.205395	-2.20128	1.5752e-06	2.97687e-06	1951.38	1756.23	1940.92	1735.95	1729.83	1583.84	852.368	746.873	967.385
phage515_00132	rncB	recombination nuclease B	93096	95015	+	1920	-1.48391	0.157289	0.184608	-1.71594	0.000347214	0.000493176	10124.1	9334.2	9840.08	11744.4	11594.7	10851.7	6147.42	4215.18	6712.25
phage515_00133	asf	anti-sigma factor	95015	95611	+	597	-1.31187	0.102463	0.122846	-1.44869	0.00236866	0.0030357	2787.68	2843.66	2823.34	3385.07	3414.63	3164.4	2172.44	1496.12	2167.54
phage515_00134	pri	DNA primase/helicase	95626	96693	+	1068	1.08049	8.01307e-05	0.000171819	1.07358	0.417755	0.437368	3700.89	3354.19	3634.15	6212.94	6288.37	5850.64	4002.23	3061.61	4412.05
phage515_00135		hypothetical protein	96760	97098	+	339	1.29335	2.23142e-06	8.57944e-06	1.65921	4.14982e-07	8.64869e-07	3923.9	3888.54	3876.04	5897.49	5995.98	5916.31	6273.79	6463.4	6657.19
phage515_00136		hypothetical protein	97098	97550	+	453	1.62152	6.78928e-08	6.58265e-07	2.71661	2.59158e-09	1.52085e-08	3979.65	4199.97	3750.26	7774.61	8261.57	8116.2	10489.7	11047.3	10875.3
phage515_00137		structural protein	97537	98145	+	609	1.24668	1.0191e-05	2.70547e-05	1.64702	4.52465e-05	6.9586e-05	3758.56	3754.1	3535.46	6544.02	6952.94	6537.29	6640.73	5036.17	6520.15
phage515_00138	nrdI	ribonucleotide reduction protein	98162	98554	+	393	1.38969	1.63651e-06	6.88571e-06	1.88762	8.15936e-06	1.37844e-05	1936	1945.12	1722.26	3892.93	4196.61	3922.45	3678.61	2976.56	3923.98
phage515_00139	nrdE	ribonucleotide reductase of class Ib (aerobic), alpha subunit	98569	100683	+	2115	1.47187	3.8336e-05	8.54892e-05	2.35239	2.51022e-05	3.94211e-05	6411.66	6480.34	5671.83	13325.4	14913.6	13603.6	18132.8	10582.1	14954.4
phage515_00140	nrdF	ribonucleotide reductase of class Ib (aerobic), beta subunit	100697	101746	+	1050	1.83325	2.59131e-08	3.96443e-07	5.51776	2.25513e-09	1.4791e-08	1793.73	1768.14	1501.65	5625.13	6689.62	6298.01	10566.5	8089.7	9287.15
phage515_00141		structural protein	101764	102093	+	330	2.47958	6.13768e-08	6.22137e-07	8.15455	1.65437e-09	1.21287e-08	594.064	546.268	431.531	1889.62	2242.79	2243.4	4847.05	3889.73	4086.05
phage515_00142	tio	oxidoreductase	102077	102397	+	321	2.69815	1.04976e-07	8.18521e-07	10.1275	3.2526e-09	1.71609e-08	436.416	483.302	361.867	1802.17	2124.81	2175.27	5177.56	3480.18	4337.59
phage515_00143		structural protein	102604	103200	+	597	1.44425	7.09699e-06	2.02901e-05	2.18868	1.30734e-06	2.53509e-06	2285.9	2117	2298.92	1199.36	1010.54	1285.87	4911.37	5347.36	4407.05
phage515_00144	trf	integration host factor	103210	103515	+	306	1.65443	0.00141689	0.00237569	2.82913	1.64258e-06	3.07812e-06	1055.47	1032.97	1126.24	740.856	559.131	746.978	2735.65	3619.39	2738.84
phage515_00145	polA.1	DNA polymerase I	103591	104463	+	873	-1.96847	3.08115e-06	1.07091e-05	-2.83271	2.84645e-09	1.54819e-08	9430.05	9196.36	9532.39	6049.91	5420.89	5816.17	3279.17	3531.97	3128.67
phage515_00146	I-KsaII	putative endonuclease	104629	105141	+	513	-1.35284	0.0382008	0.0489585	-1.47084	0.0113138	0.0132788	7761.29	7891.1	8520.32	7227.41	4063.81	6672.32	5370.87	6000.64	5062.19
phage515_00147	polA.2	DNA polymerase I	105277	106620	+	1344	-1.10728	0.00299473	0.00477017	-1.23359	0.00984421	0.0116151	6753.88	6342.49	6269.78	8410.53	8602.4	8034.53	5785.08	4507.84	5405.09
phage515_00148	I-KsaIII	HNH homing endonuclease	106888	107595	+	708	1.30046	1.86764e-06	7.53827e-06	1.66008	2.60371e-05	4.06034e-05	3395.2	3589.03	3341.95	7571.6	5851.78	7083.16	5644.27	6060.03	5438.88
phage515_00149	polA.3	DNA polymerase I	107829	108689	+	861	1.01785	0.00117746	0.0019892	-1.0317	0.800761	0.815387	3602.84	3527.77	3409.68	6052.41	6273.55	5822.73	4149.59	2315.69	3750.03
phage515_00150		hypothetical protein	108758	109000	+	243	-1.1712	0.089291	0.108217	-1.29077	0.00580279	0.00722917	3020.31	2995.11	2834.95	3375.7	3506.39	3269.88	2254.49	1966.48	2637.47
phage515_00151		hypothetical protein	109017	109499	+	483	-1.11857	0.00226017	0.00362603	-1.24652	0.00825283	0.00989452	4544.88	4502.88	4415.94	5833.77	6137.33	5721.36	3863.39	3048.78	3888.94
phage515_00152		structural protein	109586	110857	+	1272	1.49989	6.25199e-06	1.83446e-05	2.41904	8.0752e-07	1.60783e-06	16691.5	17358	15852.5	32167.3	35600.8	32794	44899.2	35589.5	40227.2
phage515_00153	rec.1	recombinase	110917	111141	+	225	1.41508	2.25181e-05	5.39949e-05	1.99683	4.05483e-05	6.27935e-05	817.079	816.849	789.528	1642.88	1830.71	1618.73	1756.27	1250.49	1833.4
phage515_00154		hypothetical protein	111486	112454	+	969	1.7935	3.53321e-07	2.02027e-06	4.77247	9.8907e-09	3.61578e-08	6294.39	6659.02	5457.03	19023.6	14467.3	19015.5	30065.9	28314.7	29489.6
phage515_00155	rec.2	recombinase	112602	113549	+	948	1.89193	2.76567e-08	3.96443e-07	5.75919	9.40157e-09	3.49425e-08	2116.71	2018.3	1728.06	8648.52	10038.1	8916.95	12768.5	8897.86	12104.2
phage515_00156		hypothetical protein	113553	113906	+	354	1.83678	1.10115e-07	8.18521e-07	5.55958	7.82461e-08	2.00562e-07	434.494	437.355	303.814	1987.69	2190.36	1958.56	2437.31	1718	2389.05
phage515_00157	sig	putative RNA polymerase sigma factor	113893	114555	+	663	2.52396	5.36785e-09	1.08821e-07	8.17581	1.05003e-09	9.36631e-09	705.571	730.059	566.99	3724.27	4012.52	3751.31	5836.61	4498.34	6050.85
phage515_00158		structural protein	114683	115315	+	633	4.21028	0.00541287	0.00825394	32.6016	1.53569e-08	5.18877e-08	140.345	98.7026	137.393	230.502	287.26	246.256	5843.17	2694.82	3687.45
phage515_00159	tmpH_1	major tail protein	115338	115850	+	513	3.65974	0.0469841	0.0591946	22.2506	1.05175e-07	2.54936e-07	121.12	134.44	131.588	212.387	229.124	200.289	4392.14	1710.87	2517.33
phage515_00160	tmpH_2	major tail protein	115865	116092	+	228	3.67525	0.0628392	0.0782857	22.6897	4.10499e-07	8.63596e-07	40.3733	30.6318	29.0268	53.0968	67.8252	61.9745	1151.7	450.404	663.904
phage515_00161		structural protein	116188	116448	+	261	-1.28197	0.635233	0.669704	-1.4278	0.00119434	0.00156669	2712.7	2496.5	2747.87	2800.39	2742.65	2727.7	1661.08	2218.76	1692.61
phage515_00162		hypothetical protein	116452	117207	+	756	-1.0673	0.103177	0.12304	-1.14465	0.0298588	0.0337995	5394.64	5205.71	5128.06	5916.23	5881.42	5510.4	4508.99	4966.8	4264.38
phage515_00163		hypothetical protein	117200	118450	+	1251	1.21286	0.000103069	0.000210865	1.46437	4.78272e-05	7.30512e-05	10145.2	10227.6	9816.85	14207.4	14681	13833	15203.8	15441.1	13563.4
phage515_00164	mbpG	putative membrane protein	118464	118832	+	369	1.65755	4.16156e-06	1.30708e-05	2.87243	1.10604e-07	2.62391e-07	1689.91	1572.43	1412.64	3138.33	3114.83	3212.01	4268.41	5207.68	3952.76
phage515_00165		hypothetical protein	118819	119130	+	312	1.59047	1.75474e-07	1.15091e-06	2.71254	3.38601e-09	1.71609e-08	1038.17	1041.48	1064.31	2000.81	2037.61	2016.02	2886.3	2817.88	2823.94
phage515_00166		structural protein	119194	119730	+	537	-1.12709	0.037277	0.0480507	-1.25189	0.0083865	0.010001	1616.85	1432.89	1550.03	1832.78	1759.47	1828.45	1320.73	1096.55	1255.85
phage515_00167		hypothetical protein	119723	120490	+	768	1.00233	1.93935e-05	4.70082e-05	-1.06571	0.260383	0.277825	2437.78	2489.69	2376.32	3677.42	3635.2	3642.95	2320.14	2109.96	2424.09
phage515_00168		hypothetical protein	120468	120914	+	447	-1.36511	0.602907	0.640229	-1.52565	0.00079889	0.00106043	1278.49	1276.33	1269.44	1336.16	1376.45	1298.18	945.253	670.38	890.42
phage515_00169		structural protein	120914	121777	+	864	1.17088	0.000264305	0.000483114	1.27467	0.00373416	0.00470462	2591.58	2688.79	2536.94	3589.34	3814.17	3752.95	3662.85	2898.17	3403.37
phage515_00170		structural protein	122149	122880	+	732	1.22476	0.000159881	0.000304731	1.57872	0.0010319	0.00136162	1638	1614.98	1524.87	2838.49	2962.65	2799.12	2937.5	1891.89	2713.18
phage515_00171		structural protein	122898	123356	+	459	1.42734	3.73805e-06	1.24416e-05	2.11264	6.77176e-06	1.17062e-05	815.156	781.112	712.123	1638.5	1813.04	1690.55	1759.55	1344.09	1773.96
phage515_00172		hypothetical protein	123421	123864	+	444	-1.08994	0.63667	0.669704	-1.22887	0.0261322	0.0300386	13584.7	14366.3	14103.1	14188.1	15289.7	14224.2	9981.28	13564.4	10676.9
phage515_00173		hypothetical protein	123881	124585	+	705	1.03255	0.0161672	0.0225331	-1.00465	0.952651	0.952651	12527.3	13302.7	12315.1	15443	16637.7	15475.2	11329.9	14877.1	11762.6
phage515_00174	mbpH	putative membrane protein	124647	125045	+	399	1.32763	0.0107279	0.0152377	1.78289	7.81236e-06	1.34012e-05	874.755	944.482	834.036	1082.55	1062.41	1143.86	1551.13	1699.47	1481.11
phage515_00174A		hypothetical protein	125062	125124	+	63	-1.04293	0.831578	0.850651	-1.11233	0.747692	0.768366	1.92254	8.50884	7.74047	4.99734	7.40948	4.92513	5.2514	4.7511	6.88308
phage515_00175		structural protein	125192	125434	+	243	-1.66563	3.89143e-07	2.11656e-06	-2.25825	1.71453e-08	5.46201e-08	4764.05	4916.41	4847.47	2741.04	2620.11	2755.61	2178.68	2232.07	2021.75
phage515_00176		hypothetical protein	125439	125603	+	165	-1.68137	2.76412e-05	6.4884e-05	-2.34857	2.20823e-07	4.9741e-07	1463.05	1371.63	1426.18	895.149	834.991	869.285	619.009	554.453	640.752
phage515_00176A		hypothetical protein	125590	125769	+	180	-1.46234	0.00908309	0.0130679	-1.68217	0.000543449	0.000738958	2016.74	1843.02	1784.18	1420.49	1300.08	1318.7	936.391	1415.35	1003.68
phage515_00177	sci	DNA sliding clump inhibitor	125805	125981	+	177	-1.56972	0.00036614	0.000648009	-1.95375	1.42029e-05	2.32886e-05	4835.18	4907.9	5159.02	3098.35	3104.57	3324.87	2293.22	3114.82	2218.85
phage515_00178	mbpJ	putative membrane protein	125971	126504	+	534	-1.2805	0.00544094	0.00825394	-1.42624	0.000326147	0.000469231	11633.3	11706.5	11248.8	9115.15	8791.63	9467.33	8272.6	8990.98	6986.32
phage515_00179		hypothetical protein	126519	126767	+	249	1.15066	0.901356	0.909513	1.20709	0.00800877	0.00970502	2508.91	2790.9	2602.73	2683.57	2473.06	2689.53	3253.24	3316.27	2969.74
phage515_00180		hypothetical protein	126779	126955	+	177	-3.51663	1.18983e-07	8.55909e-07	-5.77407	1.30228e-09	1.03717e-08	1068.93	1078.92	1012.07	384.171	353.375	362.407	178.219	201.447	167.071
phage515_00181		structural protein	126948	127244	+	297	-3.5449	3.82359e-08	4.2633e-07	-6.16852	7.71551e-10	8.60279e-09	1807.19	1749.42	1722.26	592.185	503.845	538.481	305.894	254.659	294.721
phage515_00182	mbpK	putative membrane protein	127292	127474	+	183	-3.25191	7.82039e-08	6.72239e-07	-5.2485	9.91879e-10	9.36631e-09	2285.9	2305.9	2360.84	868.288	846.96	791.304	390.901	488.413	446.149
phage515_00183		hypothetical protein	127487	127855	+	369	-2.31844	2.33837e-06	8.80985e-06	-3.56077	6.60549e-09	2.77247e-08	7178.76	6728.79	7068.99	3913.54	3354.78	3515.72	1815.67	2239.19	1835.9
phage515_00184		hypothetical protein	127868	128215	+	348	-2.16008	3.9472e-06	1.26958e-05	-2.86243	2.23443e-09	1.4791e-08	6138.66	5911.95	5751.17	3969.14	3527.48	3662.24	2124.52	2103.31	1990.46
phage515_00185	mbpI	putative membrane protein	128215	128493	+	279	-1.92113	8.74531e-05	0.000183981	-2.58409	8.69192e-08	2.15366e-07	2335.88	2515.21	2238.93	1621.01	1459.1	1526.79	951.489	965.899	825.344
phage515_00186		hypothetical protein	128563	128868	+	306	-2.87312	2.38331e-07	1.51851e-06	-4.68858	1.68606e-09	1.21287e-08	4704.45	4494.37	4710.08	2028.3	1821.59	1837.48	876.328	1134.56	956.122
phage515_00187		hypothetical protein	128883	129233	+	351	-1.91632	0.000630105	0.00108087	-2.55854	1.35583e-08	4.65152e-08	5258.14	5329.94	5453.16	4325.2	3841.53	4061.18	1938.42	2240.62	2091.2
phage515_00188		hypothetical protein	129233	129835	+	603	-1.27403	0.192531	0.219053	-1.4236	0.000392577	0.000550595	6878.84	7300.59	6798.07	8301.21	6907.91	7839.98	4684.91	5496.07	4554.72
phage515_00189		hypothetical protein	129849	130028	+	180	1.09871	0.00420742	0.00654959	1.08212	0.442729	0.461349	2049.43	2045.53	1830.62	3095.85	2420.62	3021.57	1892.47	2595.05	1925.38
phage515_00189A		hypothetical protein	130032	130100	+	69	1.14699	0.000145341	0.000281835	1.19762	0.0797231	0.0875776	980.494	1034.68	913.376	1800.92	1420.34	1862.93	1043.72	1315.1	1150.1
phage515_00189B		hypothetical protein	130164	130238	+	75	-2.44568	3.01059e-05	6.99336e-05	-3.85353	5.38204e-08	1.44602e-07	1011.25	1077.22	1104.95	594.684	543.172	524.937	231.39	310.722	287.838
phage515_00190	mbpM	putative membrane protein	130255	130656	+	402	-1.86557	2.61836e-05	6.21163e-05	-2.3762	6.25746e-08	1.62257e-07	4817.88	4764.95	4557.2	3225.16	3020.22	2856.57	1881.64	2187.41	1881.58
phage515_00190A		hypothetical protein	130658	130918	+	261	-1.42252	0.32935	0.36359	-1.61163	2.2002e-05	3.47975e-05	3387.51	3532.87	3192.94	3229.53	3231.1	3016.23	1865.23	2287.18	2124.37
phage515_00191		hypothetical protein	130849	130953	+	105	-1.07547	0.143091	0.168833	-1.18779	0.0806007	0.0881077	515.24	467.986	536.028	629.04	558.561	560.233	382.696	478.911	417.365
phage515_00192	mbpL	putative membrane protein	130970	131257	+	288	1.13095	9.21046e-05	0.000190179	1.16019	0.0293193	0.0333582	3925.82	4043.4	3552.88	5571.41	5726.39	5361.41	4169.61	4872.73	4326.95
phage515_00193		hypothetical protein	131268	131384	+	117	1.2214	0.00155985	0.00259587	1.50856	0.0065114	0.00793466	1015.1	1049.99	971.429	1687.85	1667.13	1741.44	1173.03	2016.84	1392.88
phage515_00194		structural protein	131374	131637	+	264	1.37592	3.12149e-06	1.07091e-05	1.84212	2.09056e-06	3.82128e-06	3258.7	3631.57	3109.73	5961.83	5928.15	6047.65	5645.59	6802.63	5976.39
phage515_00195	mbpZ	putative membrane protein	131714	131893	+	180	-1.64411	1.39769e-05	3.54188e-05	-2.2188	6.03165e-07	1.234e-06	1697.6	1677.94	1689.36	1028.83	902.816	966.557	709.596	840.47	732.735
phage515_00196		hypothetical protein	131908	132171	+	264	-1.57307	4.47962e-05	9.79368e-05	-1.9586	1.44657e-07	3.36025e-07	4664.08	4892.59	4862.95	3508.13	3195.77	3432.81	2572.2	2330.41	2459.14
phage515_00197		hypothetical protein	132174	132491	+	318	-1.26354	0.00422933	0.00654959	-1.41146	0.000159243	0.0002321	3549	3822.17	3758	3235.78	2731.82	3001.05	2669.68	2718.1	2496.68
phage515_00198		hypothetical protein	132492	133172	+	681	-1.00727	0.964402	0.968746	-1.07408	0.191257	0.20604	5577.28	5918.75	5476.38	5977.45	5309.18	5726.28	5453.58	5093.66	5254.92
phage515_00199	mbpN	putative membrane protein	133261	133419	+	159	-2.0984	8.52864e-06	2.37607e-05	-2.84666	9.07643e-07	1.77548e-06	1076.62	1133.38	1232.67	507.855	521.513	503.594	359.065	490.314	359.797
phage515_00200		hypothetical protein	133454	133654	+	201	-1.60962	0.00042336	0.000737573	-2.17732	8.02723e-06	1.36647e-05	1976.37	2067.65	2198.29	1371.77	1224.27	1282.18	826.111	1162.59	878.531
phage515_00201	mbpO	putative membrane protein	133655	133945	+	291	-1.239	0.00306808	0.00485235	-1.36111	0.000594768	0.000798996	1684.14	1757.93	1722.26	1410.5	1286.4	1356.87	1238.67	1358.34	1197.03
phage515_00202		hypothetical protein	134037	134345	+	309	-2.42868	8.75399e-06	2.38066e-05	-3.63735	2.8211e-08	8.27769e-08	1741.82	1752.82	1710.64	950.744	842.401	851.637	414.204	544.001	473.681
phage515_00203	rpp	ribose-phosphate pyrophosphokinase	134342	135250	+	909	-1.42413	0.0777328	0.0957702	-1.67031	1.92955e-06	3.58575e-06	6154.04	6247.19	6132.39	5784.42	5570.22	5383.99	3515.81	4024.18	3556.05
phage515_00204	dV	nicotinamide phosphoribosyltransferase	135268	136737	+	1470	1.07596	0.00775699	0.0115321	1.06847	0.302551	0.319758	13665.4	15264.9	13439.4	17475.7	17625.4	16787.7	16091.3	14810.1	14369.4
phage515_00205		hypothetical protein	136816	137061	+	246	-4.46016	3.66605e-06	1.23868e-05	-8.12961	5.10364e-08	1.38794e-07	1839.87	1883.86	1997.04	601.555	491.875	533.556	173.625	318.324	212.75
phage515_00206		hypothetical protein	137081	137473	+	393	-3.34211	2.37625e-06	8.80985e-06	-5.27009	1.18702e-08	4.20167e-08	3760.48	3936.19	3968.93	1796.54	1367.33	1525.15	648.877	880.379	684.553
phage515_00207		hypothetical protein	137475	137696	+	222	-2.479	2.9134e-07	1.7097e-06	-4.16661	2.37832e-09	1.51533e-08	2493.53	2479.48	2333.75	1135.65	959.243	1056.85	541.879	610.516	601.956
phage515_00208		hypothetical protein	137762	138073	+	312	-8.774	1.4692e-06	6.30062e-06	-11.7149	4.21678e-08	1.17543e-07	2493.53	2321.21	2691.75	601.555	412.081	517.959	155.573	294.093	192.1
phage515_00209		hypothetical protein	138076	138585	+	510	-8.9879	7.37236e-08	6.72239e-07	-11.7338	1.16531e-09	9.73564e-09	4104.62	4159.12	4462.38	1095.67	767.736	957.527	319.679	433.3	331.639
phage515_00210		hypothetical protein	138587	138916	+	330	-6.10025	3.38831e-09	8.3346e-08	-10.5428	6.97305e-11	1.63489e-09	1514.96	1550.31	1381.67	356.685	305.499	334.909	144.085	135.406	142.042
phage515_00211		hypothetical protein	138922	139116	+	195	-4.90111	1.07151e-07	8.18521e-07	-10.3936	1.86331e-09	1.29849e-08	1182.36	1250.8	1197.84	322.329	265.601	266.778	108.967	142.058	97.6146
phage515_00212		hypothetical protein	139140	139454	+	315	-4.51148	6.29674e-07	3.12038e-06	-8.47831	7.38604e-09	2.9947e-08	928.586	990.43	996.586	315.457	239.383	268.009	95.8381	139.682	108.878
phage515_00213		hypothetical protein	139469	139636	+	168	-4.25149	4.46104e-05	9.79368e-05	-7.06939	1.99532e-06	3.67733e-06	422.958	405.021	400.569	126.183	99.173	105.48	36.4316	88.8456	49.433
phage515_00214		hypothetical protein	139673	139774	+	102	-2.46948	1.02566e-06	4.76506e-06	-4.13501	1.86283e-08	5.82544e-08	549.846	515.636	526.352	221.132	200.626	222.452	120.126	139.682	125.147
