# Supplementary material for: Transcriptional Landscape of Staphylococcus aureus Kayvirus Bacteriophage vB_SauM-515A1
Source: Viruses. 2020 Nov 17;12(11):1320. doi: 10.3390/v12111320 (PMC7698491; doi:10.3390/v12111320)
Supplement: Supplementary file 1 [file viruses-12-01320-s001.zip › viruses-989524 supplementary/Table S2.xlsx]

## Sheet: sheet  1
Table S2. Early and late promoters of the vB_SauM-515A1 bacteriophage
promoter name	TU initiation	used for PWM	5'-position	strand	up element	-35 box	spacer	-10 box	extension element	vB_SauM-fRuSau02 [1]	Staphylococcus phage B1 [2]	ISP [3]
early promoters
>p1	TU1		415	+	TAATTAATTG	TTGACA	ACTATGAAGCGGGTATGC	TATAAT	TAGGTATAG	+		+
>p9	TU2	+	3570	-	CTCAAAAGTA	TTGACT	TCTGAATAACTATACTG	TAATAT	ATAAAGTGTA	+		+
>p10	TU3	+	3645	+	CATTTTCTTA	TTGACT	TTATTATCATATGGTAG	TAATAT	AAAGGTACAG	+		+
>p11		+	4065	+	AAAATAGGGG	TTGCAA	TCCTCAAGCATCTATAG	TAATAT	AATAGGTGTA			+
>p11_1			4155	+	AAGAAAAGTG	TTGACA	CCTTACAAGATACATGT	TATTAT	TAAGATAACA	+		+
>p13	TU4	+	5697	-	CATTTATCTA	TTGACA	TTAAGACCGAATTATTA	TATAAT	GGAAGTGATA	+	+	+
>p14	TU5	+	5723	+	ATTAAATCTA	TTGACT	TTAATATCATTATAGTT	TAATAT	AAAGGTATAC		+	+
>p15			5946	+	AAGATAACTA	TTGACA	ACCTAGAAACAACATGT	TAATAT	TAAGATAACA		+	+
>p16			6243	+	AAAAAAACTA	TTGACA	GTCACTTGAAACCATGA	TATTAT	TAAGATAACA	+	+	+
>p17			6556	+	AGAAAAGGTA	TTGACA	TCCTAACATATAGATGG	TAATAT	AAGAGTATAG	+	+	+
>p30	TU6	+	12771	-	TGTTTTTTTA	TTGACT	TTTTTTACTAAGTATGG	TAAGAT	AGTTATATAC	+	+	+
>p33			14691	-	ATAAATTAAC	TTGACA	TTAAGTATAATTTATGG	TATATT	ATTAGTATAG
>p37			16439	-	TATATAAGTA	TTGACA	TTATTATCAATATATGT	TATTAT	TTAAATAACA		+	+
>p39	TU8	+	17013	-	CCTTTTTTTG	TTGACA	AAATATAAAAAATAGTG	TATAGT	AAAGATATAA		+
>p44			19085	-	AGTAACTATC	TTGACT	TTTTCACTAACTTATGT	TATACT	TAAAAAAGAA
>p47	TU9	+	21445	-	TAGAAAGTTG	TTGACA	AATACAAATACTTGTAA	TATAAT	AAATGTATAA	+	+
>p47_1	TU9	+	21528	-	AATAAAAGTG	TTGACA	ATTACCTTACCCTATGT	TAAGTT	ATAGGTGTAA			+
>p51			22939	-	CTCAGATTAA	TTGACA	ATAGTATCATAATATGA	TATAAT	AAAGGAAGTT	+	+	+
>p53	TU10	+	25208	-	TCTTTTTTTG	TTGACA	AATATTATTTACTATGG	TATGAT	TAGTACATAA		+	+
>p59	TU11	+	28056	-	AAATAATATG	TTGACA	AATCCCCTTAGTTATGG	TATAAT	TATTCTATAA	+	+	+
>p62			29792	-	AGTAAAAGTG	TTGACA	AACCAGGATTAATAAAG	TATAAT	AATGTTGCAG
>p66	TU12	+	31269	-	TATATTATAG	TTGACT	TCATAAGTTAACTATGC	TATAAT	TAGTTTAACA	+	+	+
>p67	TU13	+	32098	-	TATATTATAC	TTGCGT	TATTTAAAGATATATGT	TATGAT	TACTTATGTC		+	+
>p68	TU14	+	32882	-	TAACCACCTA	TTGACA	TAGGTGGTTTTTTATGC	TATAGT	TTTATTATAG	+	+	+
>p70	TU15	+	34058	-	CAAAAAAGTG	TTGACA	AAATTAAATACATAGTG	TATAGT	TATATATGTA		+	+
>p72		+	35560	-	AAAAAACTAC	TTGACA	ACATAATAACTTTCCTA	TATACT	TAAGTAAAGG	+	+
>p78			38767	-	TTAAATTAAC	TTGACA	AAGGTATCAGTATATGC	TATAAT	ATAATTAACA			+
>p78_1		+	38591	-	TGAAATTAAC	TTGACA	AGTAATAAAAATTATGT	TATAAT	TAATATATAA			+
>p79	TU17	+	39079	-	TAGAAAACTG	TTGACT	TATTTATCAATATAGTA	TATAGT	TAAATTATCA		+	+
>p87			42203	+	AATTTAATTA	TTGACA	AAATAACAATATATGA	TATAAT	TATATTATAG
>p89			45031	+	TGAAATAGAC	TTGACA	GATAAATTATTTTATGG	TACAAT	TAGTAATGAA
>p98			53723	+	TAAAATAAAC	TTGAAG	GGATTTAATAAATATGT	TATACT	ATAAGAAACT
>p106	TU21	+	59870	+	TCTTTTTTTA	TTGACA	CTTTAAAATTTATATGT	TATTAT	AAATATAATA		+	+
>p107		+	60055	+	CATAAAGGTC	TTGACA	ATTATAATTAACTAAGG	TATATT	ATTAGTATAA		+
>p109			60799	+	AATAAAAGTA	TTGACA	AATTAAAACTAATAAAT	TATAAT	AAAGGTATAA		+	+
>p113	TU23	+	66464	+	TAATTTTGTA	TTGACA	CAAGAGTAGTATCATAA	TATACT	ACTCTTATAC	+	+	+
>p116	TU24	+	72440	+	CTTTTTTTAG	TTGTAA	TTTAAACTAGTTCGTGA	TATATT	AGTAGTATGA			+
>p121		+	78681	+	AATAAATAAG	TTGACA	GAAAGTTAATAATATGG	TATACT	TATAAAGTAA	+		+
>p126		+	85420	+	AGAAATATAT	TTGACA	TTACCGATGATTTAGTT	TATAAT	TTTAATAAAT
>p127	TU25	+	86725	+	TTTTTTTTTC	TTGACT	TGAAAAGGATTCTGTGG	TATACT	ATAACTCGTG	+	+	+
>p130	TU26	+	91612	+	AATATACCAC	TTGACA	TTTTATATGTTAGGTGG	TATAAT	TATTTTATAA	+	+	+
>p135		+	96686	+	AACTTTAGGC	TTGACC	TTAGAGAAGTTTTATGT	TATACT	AGTAATTAAG		+	+
>p143	TU27	+	102389	+	TCACTTTAAT	TTGGAA	TTTCCTACTATCTGTGC	TATACT	ATAATAGTAC			+
>p145	TU28	+	103522	+	TCTTTTTTTA	TTGACA	AGGTTTAAAATATATGG	TATAGT	ATTATTAAGT		+	+
>p150		+	108688	+	AATAAAAGTA	TTGACA	ATATAGTTAACTTATGT	TATACT	ATATAAGTAA	+	+	+
>p152			109511	+	AAGAATATAA	TTGACA	AATATAAAAAACTATGT	TATAAT	AAATAAGTAA	+		+
>p161	TU30	+	116118	+	TCTTTTTTTA	TTGACA	ATTTATAATATCTATGA	TACACT	ATATAAGAAT	+	+	+
>p162			116872	+	AAAAAAGAAG	TTGACA	TGGTAAGAGAAAAGTGC	TATAAT	AATGGTAATG
>p166	TU31		119135	+	AAGTCTTTAC	TTGACT	CTTTTTACTATATATGG	TATATT	AATATAGAGG	+	+	+
>p172		+	123349	+	AAGATTAGGG	TTGACA	GCTCCTATAGTTTATGA	TATAGT	ATATGTATAC	+	+	+
>p175	TU32	+	125128	+	AAGTTAATTC	TTGACT	CTCTTTTTGTTTTATGG	TATATT	AATATATAGA	+	+	+
>p177			125743	+	AAAGAAACTG	TTGACA	AGAACAAATAAGTGTAG	TATAGT	ATTACTAAAG		+	+
>p182			127214	+	CATTAAAGGC	TTGACA	GATGAAGCATTTTAATA	TATACT	AAAAGTATAA		+
>p186			128493	+	AAAATAAGTA	TTGACA	CCTTTGTACTTTTGTAT	TATACT	TAGTATATAA	+	+	+
>p195	TU33	+	131646	+	AAGAAACCTA	TTGACA	TTAGGTTTCTTTTATTA	TATACT	AAGAGTATAA		+	+
>p199	TU34		133193	+	TGACAGCCTG	TTGACA	GCAGGTATTTTTTATAG	TATACT	TTAGATATAA		+	+
>p205	TU35	+	136747	+	AAACTCCCTA	TTGACA	AAGGGAGTTTTTTATTA	TATAGT	AGGGCTATAG		+	+
>p208			137702	+	TATCTACCTA	TTGACT	TAGGTAGGTATCTATTA	TATAAT	AGTATACAAG		+	+
late promoters
>pL32	TU32		13745	-	GGTGTTTTTT			TGTTATATTA	ATTGTACAAA
>pL67	TU13	+	32111	-	CACTAATTAG			TGCTATATTA	TACTTGCGTT
>pL74	TU16	+	37025	-	ACCGACCTAC			TGTTATATTA	TTGTTAGAAA
>pL82	TU18	+	40749	-	TGGCTTTTAA			TGTTATATTA	GTGGTGTAAT
>pL83	TU19	+	40408	+	ACTTATTTTG			TGGTATAATA	GTTATGATAA
>pL92	TU20		47710	+	TTTTTTTGTT			TGCTATATTA	AATAAGAGCT
>pL95		+	50340	+	AAGTTATTAT			TGTTATATTA	TTAACGTAAA
>pL97			52160	+	CACAAAGTTG			TGTTATATTA	TACGGTGTAA
>pL102		+	56562	+	GCTAGAGAAT			TGTTATATTA	TAGATGAAGT
>pL110	TU22		61234	+	CACTAGTCCG			TGTTATATTA	ATATTGAATC
>pL154			111280	+	GAAAACTTTT			TGTTATATTA	TATAGTGTAG
>pL158	TU29	+	114563	+	GCCTTCCTTG			TGTTATATTA	TTATCGAGAA
[1] Characterization of vB_SauM-fRuSau02, a Twort-Like Bacteriophage Isolated from a Therapeutic Phage Cocktail. Katarzyna Leskinen, Henni Tuomala, Anu Wicklund, Jenni Horsma-Heikkinen, Pentti Kuusela, Mikael Skurnik, Saija Kiljunen. Viruses. 2017 Sep; 9(9): 258
[2] Comparison of Staphylococcus Phage K with Close Phage Relatives Commonly Employed in Phage Therapeutics. Ajuebor J, Buttimer C, Arroyo-Moreno S, Chanishvili N, Gabriel EM, O'Mahony J, McAuliffe O, Neve H, Franz C, Coffey A. Antibiotics (Basel). 2018 Apr 25;7(2):37
[3] Microbiological and molecular assessment of bacteriophage ISP for the control of Staphylococcus aureus. Vandersteegen K, Mattheus W, Ceyssens PJ, Bilocq F, De Vos D, Pirnay JP, Noben JP, Merabishvili M, Lipinska U, Hermans K, Lavigne R. PLoS One. 2011;6(9):e24418.
