# Supplementary material for: Transcriptional Landscape of Staphylococcus aureus Kayvirus Bacteriophage vB_SauM-515A1
Source: Viruses. 2020 Nov 17;12(11):1320. doi: 10.3390/v12111320 (PMC7698491; doi:10.3390/v12111320)
Supplement: Supplementary file 1 [file viruses-12-01320-s001.zip › viruses-989524 supplementary/Table S3.xlsx]

## Sheet: Sheet 1
Table S3. Putative terminator sequences identified in the vB_SauM-515A1 genome.
terminator name	5'-3' sequence*	Strand	5'-position
>t8	GACCGCAAAAATAAATACACTAGGATATTATTCCTAGTGTATTATATAATTTTTTT	+	3054
>t9	CTATAAAAAAATTATATAATACACTAGGAATAATATCCTAGTGTATTTATTTTT	-	3114
>t11	AATAAAATTAAATATGAAGCGGTTGAATATAACCGCTTCTGAATTAAATAAAAA	+	4551
>t12	AAAAAATTATACAATTCCCTAGGATTAGATTTCTAGGGATTTTTATTTATTTTA	+	4827
>t13	AAAAAGATTAAAGAAAAGGGTTGACCTTTTCTTTTTTCTATAGTAT	-	5149
>t19	TTTAAATAACAAATAGAGGGAATAAAATCCCTCTTTTATTTTTATCCT	+	7522
>t20	ATACCTAAGAGGAGGGATTTAATTTCCCTCTTTTTTTATTTT	-	7867
>t31	TTAAATGATAAACACCTATTAATTTAATAGGTGTTTTTTTATTGACT	-	12802
>t33	GGGAGCTCTGTCGGACACCTATTTAAACTAATAGGTGTTTTTTTGTTATATT	-	13778
>t40	AATTAATATTTAGGCTACTTTAATTAGTAGCCTTTTTTTGTTGACA	-	17133
>t42	GAATTAGGTACAGAAGCAGACTTTTAATAAGTCTGCTTTTCTCTTATATTA	-	17904
>t48	GTGTTGACAATTACCTTACCCTATGTTAAGTTATAGGTGTAAGGTATTTTTTTTTATTA	-	21521
>t50	GTTATATTATGAGGTGTACTTAGATAGTACACTTCCATAATATCTTTCCTTTTT	-	22373
>t54	TACGAAACTCATTTAGAAGGACTTTAAAAAGTTCTTCTTTTTTTGTTGACAA	-	25243
>t60	TAATATGTTGACAAATCCCCTTAGTTATGGTATAATTATTCTATAATAACTAAGGAGGATTTTTTTATGAATTA	-	28053
>t67	TTATTAATATATTAAGACTAAGATTAATTTCTTAGTCTTTTTTTGTATATTA	-	31314
>t68	TATAATGAAACTGGAGAGTGGTAAATATAATTACCTCTCTTTTTTTGTATTTAA	-	32210
>t69	AAATAATATGTTTAACCACCTATTGACATAGGTGGTTTTTTATGCTATAG	-	32894
>t71	AATAGAATATAAATTTAGACGGATTTTAAATCCGTCTATTTTTTTTGCAAAAA	-	34105
>t75	ACCGACCTACTGTTATATTATTGTTAGAAATAAATATAATAGAAAGGTCGGTTTTTT	-	37025
>t79	GACGGGTTATGCTTGGATATTTAGTTGCATTATATCAGAATGTGACTATAAATATTTTCCTCTTT	-	37992
>t80	TATTCTAATTATTGAGTGACTTTAAGTAGTCACTTTTTTATTTATACT	-	39487
>t91	GAAGATAAAACTGAAGAGGAGTAATTACTCCTCTTTTTTTGTTTGCTA	+	47677
>t97	GAATACAAGAGAATAGGGATAAACTTAGGGTTTATCCCTTTTTTATTAAAATA	+	53677
>t105	GTACTTAATAGATTAGACCAACTAAAAAGTTGGTCTTTTTTTATTGACAC	+	59837
>t109	GCCTACACTAGTCCGTGTTATATTAATATTGAATCGGATAAGCGTAGGCTTTATTAATATTT	+	61229
>t111	ATGACTGGTATATGTAAAGGGTGGTAGGTGATACTACCATCCTTATTTTTTTAAAATGGA	+	62336
>t112	GAAGTTATTAGTAATTTTGTATTGACACAAGAGTAGTATCATAATATACTACTCTTATAC	+	66453
>t115	AGATTTAATATTAAAGACCTATTAATTTAGGTCTTTTTTTAGTTGTAA	+	72408
>t122	GGGATGAATAAACTAGAGGGGTTGATTGACCCCTCTTTATTTAATAAGGA	+	82783
>t126	TATTAATATGCCATAGACTAGGAGAAATTTCCTAGTCTTTTTTTTTCTTGAC	+	86688
>t129	GTTTAATTTTTTAAAATATACCACTTGACATTTTATATGTTAGGTGGTATAATTATTTTATAAAGAA	+	91598
>t142	CTTTAATTTGGAATTTCCTACTATCTGTGCTATACTATAATAGTACAAGGTAGTAGGATTTTTTAATGGAAGG	+	102392
>t144	GATAGACTTAATGAAGAAGAGAAATAATTCTCTTCTTTTTTTATTGACAA	+	103489
>t152	AACCTATAAGATATAGAGTGCCTTAGAGCACTCTTTTATTTGAGATAT	+	110849
>t157	AAAACTAGTTACAGTGCCTTCCTTGTGTTATATTATTATCGAGAATTCAATAATAAAGCATAGGGAAGGCTTTTTTCTATGTCTT	+	114548
>t160	ACGCATAATAATTAAGACCAACTAAAAAGTTGGTCTTTTTTTATTGACAA	+	116085
>t165	AAAGGATTTCTTATAGAGTCAAGTCTTTACTTGACTCTTTTTACTATATATG	+	119115
>t173	TATAGATTAATAGTAGTCTCCTCTTATATTATAATTGTAAGAGGGGACATTTTTGTATAGAGG	+	124576
>t174	TATGGAACAGTGATTGAGTCAAGTTAATTCTTGACTCTCTTTTTGTTTTATG	+	125108
>t194	AATAAAAAAGTTTAAGAAACCTATTGACATTAGGTTTCTTTTATTATATACTA	+	131633
>t198	AAATAAATTTATAAATACCTGTTGACAGCCTGTTGACAGCAGGTATTTTTTATAGTATAC	+	133171
>t204	TAATAAATATTTAAACTCCCTATTGACAAAGGGAGTTTTTTATTATATAG	+	136735
* nucleotides of the steep loop indicated by red
