# Supplementary material for: Transcriptional Landscape of Staphylococcus aureus Kayvirus Bacteriophage vB_SauM-515A1
Source: Viruses. 2020 Nov 17;12(11):1320. doi: 10.3390/v12111320 (PMC7698491; doi:10.3390/v12111320)
Supplement: Supplementary file 1 [file viruses-12-01320-s001.zip › viruses-989524 supplementary/Table S4.xlsx]

## Sheet: Sheet1
Table S4. Comparison of identified promoters with promoters predicted by PhagePromoter
Genome	Sequence	Legth	Score	Start	Stop	Orientation	Identified promoters
MN47438	AATACTATAGTTTAAGTATTGTATAAT	27	0.697	84	110	complement
MN47438	TAGCTACTTATCATTTAGGGTTCTATAAT	29	0.596	354	382
MN47438	TTGACAACTATGAAGCGGGTATGCTATAAT	30	1	425	454		p1
MN47438	TTGATATATACTTAGGAGAAGGTTATAAT	29	0.989	490	518
MN47438	AGTGCTTTAGACAAGTATTCTTTATTAT	28	0.694	514	541	complement
MN47438	TTAACATCCGCTTCTACATTATTAAAAT	28	0.52	583	610	complement
MN47438	TGAAATCTGCTCACCTTGGTGGTATACAAT	30	0.588	717	746	complement
MN47438	TTGATATACTCATTATCGTAATTAATAT	28	0.953	816	843	complement
MN47438	AATAAATA	8	0.955	857	864	complement
MN47438	ATAGCTAAAATACCTGATGCTATTAT	26	0.595	948	973	complement
MN47438	TTGAAAGGAGAGATATAATGATTCATATATT	31	0.598	1076	1106
MN47438	TTCATATATTTGTAAAAGAGGATTATAAT	29	0.844	1097	1125
MN47438	AATAAAGA	8	0.589	1123	1130
MN47438	TTAACTTATGGTATTAATACAGACTATGAT	30	0.887	1180	1209
MN47438	TTATTATACGTAAGTATGTAGAGGAGATGTTATAAT	36	0.679	1349	1384
MN47438	TCATTATAACATCTCCTCTACATACTTACGTATAAT	36	0.746	1351	1386	complement
MN47438	GTATACTAATAAATAGACATGGTTTAGAAT	30	0.949	1582	1611
MN47438	AATAAATA	8	0.916	1589	1596
MN47438	TTCACTAAGGTATATCTCTATCATTATAAT	30	0.751	1664	1693	complement
MN47438	TATAAATA	8	0.839	1875	1882	complement
MN47438	TATAAAGA	8	0.854	2069	2076
MN47438	TTGAAGCGGTTAATGAGGAAGGTATATT	28	0.793	2154	2181
MN47438	TTATCAATAGAGGTAATTATGTTACAAT	28	0.846	2184	2211
MN47438	GATAAATA	8	0.79	2400	2407
MN47438	TTGGCTTAATGAAAGGGATAGATACTTAGAAT	32	0.539	2608	2639
MN47438	TATAAAGA	8	0.732	2642	2649
MN47438	TTTACTAATACTTTCTCCTCTATAAT	26	0.806	2817	2842	complement
MN47438	GTGTATTTATTTTTGCGGTCTGATATTAT	29	0.521	3045	3073	complement
MN47438	AATAAATA	8	0.954	3063	3070
MN47438	TATAAATA	8	0.993	3116	3123	complement
MN47438	TTTATTAGTTTTTCATTTTCTATAAT	26	0.615	3202	3227
MN47438	TTTGATTTAAATGAAAATAAACTATATT	28	0.841	3429	3456	complement
MN47438	TTGACTTCTGAATAACTATACTGTAATAT	29	0.898	3532	3560	complement	p9
MN47438	TTTAAATTCTTTTTTCTTCTATATAAT	27	0.543	3579	3605
MN47438	TTGACTTTATTATCATATGGTAGTAATAT	29	0.946	3655	3683		p10
MN47438	TATGGTTTAGTGTGCTTTCATATAAT	26	0.645	3831	3856	complement
MN47438	TTGCAATCCTCAAGCATCTATAGTAATATAAT	32	0.617	4075	4106		p11
MN47438	TTGACACCTTACAAGATACATGTTATTAT	29	0.997	4165	4193		p11_1
MN47438	TTGTCATAATAATCAAATCCTATTCTATAAT	31	0.785	4247	4277	complement
MN47438	GCTTACACACAAGTTAAAACAAATAGAAT	29	0.78	4517	4545
MN47438	TTAAAACAAATAGAATTAGTCAATAAAAT	29	0.727	4530	4558
MN47438	TTCATATTATCATATCCTTTTTATATAAT	29	0.54	4606	4634	complement
MN47438	TTTAAAATAGAAAAAAATAATAGTGATATAAA	32	0.585	4636	4667
MN47438	TTGATAGCTCATATATCCATTTTTTGCTAAATT	33	0.743	4678	4710	complement
MN47438	TTTATTATATTTAACAGTAAACAAACTTATAAT	33	0.66	4747	4779
MN47438	TTTATTATAAGTTTGTTTACTGTTAAATATAAT	33	0.626	4750	4782	complement
MN47438	ATAAATTTATGAAATTAAGATATAAT	26	0.635	4778	4803
MN47438	AATAAATA	8	0.987	4870	4877	complement
MN47438	AATAATTTTTTTATATAAATTAAAAT	26	0.886	4875	4900	complement
MN47438	AATAAATA	8	0.91	4902	4909
MN47438	TTGACAAGGTTGTATTTTTTATGGTATAAT	30	1	4930	4959
MN47438	TTAAAACCATTTAATATAAATTTTTTATATAAT	33	0.742	4992	5024	complement
MN47438	TATAAATT	8	0.508	5003	5010	complement
MN47438	TTGACCTTTTCTTTTTTCTATAGTATACT	29	0.809	5100	5128	complement
MN47438	CAATAAAAGGCACCATAAAGACA	23	0.743	5305	5327	complement
MN47438	TTTGATTTAATAAAATCATTGCCAAAAT	28	0.635	5403	5430
MN47438	AATAAATA	8	0.97	5565	5572	complement
MN47438	TTGACATTAAGACCGAATTATTATATAAT	29	0.996	5659	5687	complement	p13
MN47438	TTGACTTTAATATCATTATAGTTTAATAT	29	0.827	5733	5761		p14
MN47438	ATGAAAGGGATTGAACAAAATGATAAAAT	29	0.797	5775	5803
MN47438	GTGACTGTTGCAACTAAACCCCCTATAAT	29	0.555	5863	5891	complement
MN47438	TATAAATA	8	0.976	5931	5938
MN47438	TTGACAACCTAGAAACAACATGTTAATAT	29	0.995	5956	5984		p15
MN47438	TTGTCAAGCCTTATTTTGAATATTTTACAAT	31	0.622	6133	6163	complement
MN47438	TTGACAACTTAAACAATAGATGTTAATAT	29	0.992	6157	6185
MN47438	TTGACCGCTTCCCTTACCTTGTATCTTAATAT	32	0.545	6182	6213	complement
MN47438	TTGACAGTCACTTGAAACCATGATATTAT	29	0.997	6253	6281		p16
MN47438	TTGATACAAATGAAATTAATCAATAGAGATAAT	33	0.609	6312	6344
MN47438	TTGACATCCTAACATATAGATGGTAATAT	29	0.986	6566	6594		p17
MN47438	AATGCTTGTATTGTATTTGTCATAAT	26	0.678	6634	6659	complement
MN47438	AAAGATTGTAAAGCGTTTTGATAAAAT	27	0.611	7266	7292	complement
MN47438	TTTACAATCTTTTAGTTTGTATGGTATAAT	30	0.975	7281	7310
MN47438	TTTAAATAACAAATAGAGGGAATAAAAT	28	0.78	7522	7549
MN47438	TTTAAATA	8	0.61	7522	7529
MN47438	CCCCTGCCCCCGTATAATATAAAAAAATTATATAAT	36	0.539	7570	7605	complement
MN47438	TTTATATTATACGGGGGCAGGGGTAAAAT	29	0.744	7583	7611
MN47438	TTGAGTGGCATTTTACCCCTGCCCCCGTATAAT	33	0.581	7588	7620	complement
MN47438	TTGACTTTTAAATATTTATTTTCATAAT	28	0.894	7677	7704	complement
MN47438	AATAAATA	8	0.951	7685	7692
MN47438	ATTGACTTACAGGGAGGGGTTATAAT	26	0.808	7752	7777	complement
MN47438	TATAACCCCTCCCTGTAAGTCAA	23	0.697	7754	7776
MN47438	TCTAAATA	8	0.803	7802	7809
MN47438	TTAAACGTATTAAAGAAGAAGGTTATAAA	29	0.683	7971	7999	complement
MN47438	TTCACAATTATCATGTTCTACTTGGTATAGT	31	0.624	8061	8091
MN47438	TTAACACAAGAATCAAGAGCTTATTAT	27	0.515	8134	8160	complement
MN47438	TAGACATATATTAGAAAAGAATTATTAT	28	0.797	8884	8911	complement
MN47438	TTAATAACGCTAGGTATAGACATATATT	28	0.564	8900	8927	complement
MN47438	TTGAAAAGATACAAAGTAAAACGTACTAT	29	0.572	9145	9173	complement
MN47438	GATAAATA	8	0.859	9438	9445	complement
MN47438	TATAAAGA	8	0.587	9647	9654	complement
MN47438	TTGCTGTAAATAGAGGTATTTGTAAAAT	28	0.579	9668	9695	complement
MN47438	ATAGCTGTAATAGTAGTTAGATATAAT	27	0.586	9788	9814
MN47438	AATGCTAGGAATACAGAAAATATAAT	26	0.637	9992	10017
MN47438	TTGTAATAATCATTCTTTTGATTGATATTAT	31	0.685	10161	10191
MN47438	TAGACTTTAATGAATACAATGATAACTATAAT	32	0.851	10187	10218	complement
MN47438	ATTCATTAAAGTCTACATAAATATATT	27	0.653	10204	10230
MN47438	CATAAATA	8	0.764	10246	10253
MN47438	TTGATATTCATTTTAACTCTCCTTTTATATT	31	0.797	10524	10554
MN47438	AATGAATA	8	0.534	10528	10535	complement
MN47438	TTGATAAAGAATGGAAAGAATTATTAATAT	30	0.887	10550	10579	complement
MN47438	TATAAATA	8	0.876	10661	10668	complement
MN47438	TTTATAATCCATATATTACTTTTACTATAAT	31	0.778	10663	10693
MN47438	TATAAATA	8	0.951	10732	10739	complement
MN47438	AGAAAAAAGTTAAATATGATTGCTATAAT	29	0.926	10869	10897	complement
MN47438	TAAGATTTATCTTATCCATTTTATAAT	27	0.879	11072	11098
MN47438	TTTGCTTTAGGTGTGTAGTCATAAATT	27	0.776	11281	11307
MN47438	GTTTAAACTTTATAGGGTAGAAATTAGAAT	30	0.945	11512	11541
MN47438	AATAAATA	8	0.757	11539	11546
MN47438	GATGATTTTGATATGGATAAATATGAT	27	0.869	11672	11698	complement
MN47438	GATAAATA	8	0.909	11676	11683	complement
MN47438	TCTAAATA	8	0.61	12040	12047
MN47438	TAGAAAGTACTATAAAGAAGACAAGTATATATT	33	0.566	12227	12259	complement
MN47438	TTGTCTTCTTTATAGTACTTTCTACAAT	28	0.588	12236	12263
MN47438	AATAAATA	8	0.948	12633	12640	complement
MN47438	TTGACTTTTTTTACTAAGTATGGTAAGAT	29	0.949	12733	12761	complement	p30
MN47438	TAAAAAAAGTCAATAAAAAAACA	23	0.791	12749	12771
MN47438	TTAATAGGTGTTTATCATTTAATGTTATTTT	31	0.518	12781	12811
MN47438	TATAAATA	8	0.916	12861	12868
MN47438	TTGACTATACCTTAGATGGCAAGTATAAA	29	0.634	13063	13091	complement
MN47438	TTGCCATCTAAGGTATAGTCAATATATT	28	0.823	13070	13097
MN47438	TATGCTCTAAATAATCTGCTTTCATAAT	28	0.602	13239	13266
MN47438	TCTAAATA	8	0.822	13244	13251
MN47438	TGAAACAGAACCAAGTGATAAGAGTAAATT	30	0.901	13397	13426	complement
MN47438	TTTACTATATTTTGTACAATTAATAT	26	0.569	13706	13731
MN47438	TATAACCAGTAACTTAAGAGAAA	23	0.69	14194	14216
MN47438	CCATTACTCAGGATTGCTAGTAACGCTAAATAGAAT	36	0.509	14459	14494
MN47438	TTGACATTAAGTATAATTTATGGTATATTAT	31	0.942	14651	14681	complement	p33
MN47438	TTGATAAATTAACTTGACATTAAGTATAAT	30	0.976	14665	14694	complement
MN47438	TTAAAAAAGAATTTTTTTCTTTTTCTATAAT	31	0.663	14767	14797
MN47438	TATAAATA	8	0.979	14869	14876	complement
MN47438	TAGAGATAACTATGGAACAAGTAATCCTATATT	33	0.539	15063	15095	complement
MN47438	TTGATAAGAAAATACCCCTGTAATAT	26	0.692	15284	15309
MN47438	TATGAATA	8	0.74	15370	15377	complement
MN47438	TAGATATGATGAATATTATTGTAGTAGAAT	30	0.522	15514	15543	complement
MN47438	TAATATCAAACACTATAAAGATG	23	0.79	15707	15729	complement
MN47438	TATAAAGA	8	0.512	15871	15878	complement
MN47438	TTGTTAAGTTTTATACATTCTATAAT	26	0.551	15933	15958	complement
MN47438	TTAAAAATATAAAATCATCATAAAAT	26	0.523	16052	16077
MN47438	TTGCTTTTTCATTATTCCTAAATATAGT	28	0.557	16223	16250
MN47438	TTTAAATAACAAATAAAAGGAGGATGTTATAAT	33	0.964	16369	16401	complement
MN47438	TTGTTATTTAAATAATAACATATATT	26	0.577	16390	16415
MN47438	TTGACATTATTATCAATATATGTTATTAT	29	0.995	16401	16429	complement	p37
MN47438	TTGATAATAATGTCAATACTTATATATCTT	30	0.542	16414	16443
MN47438	TTAACAGTTAGTTTAACTCCTTTATAAT	28	0.966	16921	16948
MN47438	TTGATATTTATTATAAAGGAGTTAAACT	28	0.693	16930	16957	complement
MN47438	AATAAATA	8	0.747	16946	16953
MN47438	TATAAATA	8	0.964	17052	17059	complement
MN47438	TTGACAAAATATAAAAAATAGTGTATAGT	29	0.985	17065	17093	complement	p39
MN47438	TTGTCAACAAAAAAAGGCTACTAATTAAAGT	31	0.531	17087	17117
MN47438	TTCAAAACCACTTCAAGATGGAGACTATAAT	31	0.519	17213	17243	complement
MN47438	ATGACTTAGAAAAAGACCTATGATATATT	29	0.713	17340	17368	complement
MN47438	TCATAACCCACTACGTTAGTATATCCTACATATAAT	36	0.86	17407	17442
MN47438	TAGAACAATCAGAAGATATTAAGATAAAAT	30	0.532	17456	17485	complement
MN47438	GATAACATTGATGATTTAGAAACTTATAAT	30	0.634	17613	17642	complement
MN47438	AATGGTTAATTATCTTATTGATAATAT	27	0.554	17776	17802	complement
MN47438	TAGATAATGTTAGTAGTCCATTATAAT	27	0.68	17979	18005
MN47438	TTAATAAAGGAGAGGTTAAGTAATGGATAGAAT	33	0.553	18410	18442	complement
MN47438	AATAAATA	8	0.962	18953	18960	complement
MN47438	TTGACTTTTTCACTAACTTATGTTATACT	29	0.986	19047	19075	complement	p44
MN47438	TTTTACTTTCTCTTTATCGTACTTATAAT	29	0.734	19147	19175
MN47438	TATAAATA	8	0.993	19454	19461	complement
MN47438	TTGATAACTTACCTAAGTAAAGGTTTATACT	31	0.611	19730	19760
MN47438	TCTAAATA	8	0.627	20001	20008
MN47438	TTGAAAACTATGAGTCCCTGTAAAAT	26	0.925	20088	20113
MN47438	TTGATACAATTATGGATAAATTAGGATTAGAAT	33	0.87	20257	20289	complement
MN47438	AAAGATTCAATGGACTTTGATACAAT	26	0.844	20280	20305	complement
MN47438	TTGATAACTGATGTTCCACCTTAGTATCAT	30	0.761	20596	20625
MN47438	AATAAATA	8	0.852	20781	20788	complement
MN47438	GATAAATA	8	0.938	21373	21380	complement
MN47438	TTGATTTGTTATACATTTATTATATT	26	0.599	21389	21414
MN47438	TTGACAAATACAAATACTTGTAATATAAT	29	0.992	21407	21435	complement	p47
MN47438	TTGACAATTACCTTACCCTATGTTAAGTT	29	0.782	21490	21518	complement	p47_1
MN47438	TTGTCAACACTTTTATTAAAAATACATT	28	0.515	21512	21539
MN47438	TAGAAATAATGAATAATCATACATATAAT	29	0.724	21602	21630	complement
MN47438	TTGACCTTCATAAAGTATGTTTGCTATATAAT	32	0.723	21692	21723
MN47438	GTCTAAAAGAACAGACAATTTTATATATT	29	0.656	21823	21851	complement
MN47438	TTGATTCTATGATATTTAATATTGTAAAAT	30	0.843	21959	21988	complement
MN47438	TAGATACTGATAGTGCATCTTCTATAAT	28	0.881	22166	22193
MN47438	TCTAAATA	8	0.609	22210	22217
MN47438	AAATAAGTAATAACTAGCAAGGAAAACTGTTATATT	36	0.522	22366	22401	complement
MN47438	TAAGCTTTAACTCTGATATCTATATT	26	0.598	22834	22859
MN47438	TGGAAAAATTCCAAGAAGATTATGTTAATAT	31	0.664	22855	22885	complement
MN47438	TTGACAATAGTATCATAATATGATATAAT	29	1	22901	22929	complement	p51
MN47438	TTGATACTTTTTGTGTAATTCTTCATATAAT	31	0.925	22957	22987
MN47438	AATAAATA	8	0.977	23117	23124	complement
MN47438	TATAAATT	8	0.642	23407	23414	complement
MN47438	TCTAAATA	8	0.817	23668	23675
MN47438	TTGCTAATATTCTCTATAAGCACTATAAT	29	0.963	23829	23857	complement
MN47438	TTTAAATA	8	0.512	23885	23892	complement
MN47438	AATAAATA	8	0.975	24014	24021	complement
MN47438	TTGAATTTTCTCCTATAAAAATCCTATATT	30	0.645	24071	24100
MN47438	AATCCTATATTTATCTCCTCTATAAT	26	0.52	24090	24115
MN47438	GATAAATA	8	0.725	24097	24104	complement
MN47438	TTTATATGACCATAAACATCTGTATTAT	28	0.553	24115	24142
MN47438	TTGATTTTTCTAGTTGGTGTCCTGATAAT	29	0.608	24138	24166	complement
MN47438	TGCACAACCTAACTTAACTAGAGGAATTATAAT	33	0.505	24202	24234	complement
MN47438	TATAAAGA	8	0.603	24307	24314	complement
MN47438	TTGATACAGCCACAGAAATACATTTATTTT	30	0.629	24932	24961	complement
MN47438	ACTAAATA	8	0.521	24963	24970
MN47438	TCTAAATA	8	0.847	24984	24991
MN47438	TTTCTTAAGAAAAAGAAAAATAATATAAT	29	0.579	25012	25040	complement
MN47438	TTGACAAATATTATTTACTATGGTATGAT	29	0.993	25170	25198	complement	p53
MN47438	TTGTCAACAAAAAAAGAAGAACTTTTTAAAGT	32	0.795	25192	25223
MN47438	TTAGATTTAGAACCATTAAATAAAAT	26	0.703	25257	25282	complement
MN47438	AATAAATA	8	0.967	25639	25646	complement
MN47438	ATTACTTAAGTATATTATATGCTATATT	28	0.855	26212	26239	complement
MN47438	TGTAAATA	8	0.56	26439	26446	complement
MN47438	TTGTCTTTAATTTTATTACCCATCTATAGT	30	0.514	26852	26881
MN47438	GATAAATA	8	0.913	27411	27418
MN47438	TTGACTAACCATTCACCAAAAATAATGTATTTT	33	0.706	27495	27527
MN47438	TTGACTAACCATTCACCAAAAATAAT	26	0.735	27495	27520
MN47438	AATAAATA	8	0.968	27961	27968
MN47438	TTCATAAAAAAATCCTCCTTAGTTATTAT	29	0.548	27983	28011
MN47438	TTGACAAATCCCCTTAGTTATGGTATAAT	29	1	28018	28046	complement	p59
MN47438	TTGTCAACATATTATTTTACCATTTAAAAT	30	0.603	28040	28069
MN47438	TTTAAAGTTCTGTGCTTCATTTATAAT	27	0.756	28275	28301
MN47438	TGGAAATCTAAGAGATGCTACTATAAT	27	0.601	28300	28326	complement
MN47438	TTAATAAAAATAGAAAGCTAGTATTTATAAT	31	0.794	28537	28567	complement
MN47438	TATAAATA	8	0.938	28539	28546
MN47438	TATAAATA	8	0.976	28816	28823
MN47438	TATAAATA	8	0.959	29012	29019
MN47438	AATAAATA	8	0.93	29093	29100
MN47438	AATGGTAAATTTATTGCAAAATATAAT	27	0.654	29280	29306	complement
MN47438	ATGACAGTAGATGACGCAAACGACTATAAT	30	0.782	29334	29363	complement
MN47438	TTGATATATAAAAAGGAGAAAATATTAT	28	0.96	29461	29488	complement
MN47438	TTGACAAACCAGGATTAATAAAGTATAAT	29	0.996	29754	29782	complement	p62
MN47438	ATATACACAGACGGTAGCTCCTCATATAAT	30	0.846	29856	29885	complement
MN47438	TTTACACTATCCTGCATACTTATAAT	26	0.968	29887	29912
MN47438	TTGAGTTAGTTATTAATTTAAAATAAAAT	29	0.547	30104	30132	complement
MN47438	TTTATATTTAATTGAAAGTAAAAATGGTAAAAT	33	0.846	30315	30347	complement
MN47438	AATACTTTATACAGAGTATCCTACTAT	27	0.574	30393	30419	complement
MN47438	TTGAATACAGATAGAAAAGAATTAGTAGAAT	31	0.516	30520	30550	complement
MN47438	GATGCTTTTGCATTTTTTAGTATATACT	28	0.512	31008	31035
MN47438	AATAAATA	8	0.973	31213	31220	complement
MN47438	TTGACTTCATAAGTTAACTATGCTATAAT	29	1	31231	31259	complement	p66
MN47438	TTGAAATTGCTATGCGTGAATCTACAAT	28	0.792	31486	31513	complement
MN47438	TTGATACTCAAAATAAACAAGATACTAAAAA	31	0.56	31636	31666	complement
MN47438	TATGAATA	8	0.572	31762	31769	complement
MN47438	TTCATAACCAAAGTTACCATTATAAT	26	0.844	31764	31789
MN47438	TTTACTTATCATTTCTATAATTATAAT	27	0.859	31782	31808	complement
MN47438	AATTCACCATCACTAAAAGAGAA	23	0.861	31807	31829
MN47438	TTGATTTAGCTTGTTCTGCTAACTTATTATAAT	33	0.788	31877	31909
MN47438	TTGCGTTATTTAAAGATATATGTTATGAT	29	0.766	32060	32088	complement	p67
MN47438	ATATCTTTAAATAACGCAAGTATAAT	26	0.68	32070	32095
MN47438	TTTATTACAAACATTACAGTTATCAGATAAT	31	0.542	32127	32157
MN47438	TTAAATACAAAAAAAGAGAGGTAATTATATT	31	0.648	32157	32187
MN47438	AATAAATA	8	0.995	32213	32220	complement
MN47438	ATATACAAAAAATCAAATAATGTATATAAT	30	0.702	32301	32330	complement
MN47438	AATAAATA	8	0.88	32417	32424	complement
MN47438	TTGTTACGATGTTAACGCTATAAATT	26	0.715	32537	32562	complement
MN47438	TTGCCTTAAAGTGGAGCTTCTAACTATTAT	30	0.905	32688	32717
MN47438	TTTCTCCAATCATAATATCTCCTCCTATAAT	31	0.627	32810	32840
MN47438	ATAGTTTTATTATAGGAGGAGATATTAT	28	0.663	32821	32848	complement
MN47438	TTGACATAGGTGGTTTTTTATGCTATAGT	29	0.986	32844	32872	complement	p68
MN47438	AATAAATA	8	0.879	32890	32897	complement
MN47438	ATGATAATTTAGAAAAGCAAGGTTTTATTAT	31	0.506	33178	33208	complement
MN47438	CATAAATA	8	0.546	33463	33470	complement
MN47438	AATAAATA	8	0.941	33490	33497	complement
MN47438	AATAAATA	8	0.944	33912	33919
MN47438	TTGACAAAATTAAATACATAGTGTATAGT	29	0.976	34020	34048	complement	p70
MN47438	TTGCAAAAAAAATAGACGGATTTAAAAT	28	0.717	34056	34083
MN47438	TTGCCTGGGGAGTATTCAAATAGAAT	26	0.891	34098	34123	complement
MN47438	TTGACAAGTTCTAACAGGGCAATATACT	28	0.979	34152	34179
MN47438	AATGCTTACAACGGTAACAGAGTATATT	28	0.62	34172	34199	complement
MN47438	TTGACAGACTTCAATACCTGCAAATCTAAAGT	32	0.619	34734	34765
MN47438	AAGACAGGATTAAAAAATGAAATAAATTATAAT	33	0.696	35163	35195	complement
MN47438	AATAAAGA	8	0.726	35192	35199	complement
MN47438	TTGTAAGGTTACGATACCATTCACCTAAAAT	31	0.773	35332	35362	complement
MN47438	TATACTTAAGTAAAGGAGATGTTATTAT	28	0.774	35500	35527	complement
MN47438	TTGACAACATAATAACTTTCCTATATACT	29	0.957	35522	35550	complement	p72
MN47438	TTGCCCTGTTATACAGTAATGTATAAT	27	0.87	35633	35659	complement
MN47438	AATAAATA	8	0.817	36437	36444	complement
MN47438	TGTAAATA	8	0.768	36796	36803	complement
MN47438	GTTAGCAAATAATGCTACTGCTGATATAAT	30	0.544	36854	36883
MN47438	AATAAATA	8	0.913	36990	36997	complement
MN47438	TAGATAAACATGACCGACCTACTGTTATATT	31	0.789	37007	37037	complement
MN47438	TTGCCTTACCAACTAAACTTTCCGTATAAT	30	0.867	37186	37215
MN47438	TAGAAACCATAATAAACACCCTTAGTATAAT	31	0.753	37455	37485	complement
MN47438	AATAAATA	8	0.833	37832	37839
MN47438	GTTTACTCCCTGTAGATTCTTTTTTTAAT	29	0.885	37855	37883
MN47438	TATAAAGA	8	0.829	37925	37932
MN47438	AATATTTATAGTCACATTCTGATATAAT	28	0.959	37937	37964
MN47438	TATAAATA	8	0.98	37939	37946	complement
MN47438	TATAAATA	8	0.96	38540	38547	complement
MN47438	TTGACAAGTAATAAAAATTATGTTATAAT	29	1	38553	38581	complement	p78_1
MN47438	TTTCCAGTATAAAACAATAACAATGTTATCAT	32	0.69	38645	38676	complement
MN47438	TTGACAAAGGTATCAGTATATGCTATAAT	29	1	38729	38757	complement	p78
MN47438	TTGATAATTTAACTATATACTATATT	26	0.964	39030	39055
MN47438	TTGACTTATTTATCAATATAGTATATAGT	29	0.892	39041	39069	complement	p79
MN47438	GATAAATA	8	0.859	39056	39063
MN47438	TTGATATTAAAGTATTCTTCAAAATAAT	28	0.787	39092	39119	complement
MN47438	TAGAAAATAAGGAGTACTCCTATTATATATAAT	33	0.55	39146	39178
MN47438	TTTATTACTCTATATCAGAATATAAT	26	0.796	39177	39202	complement
MN47438	AATAAATA	8	0.956	39197	39204
MN47438	ATAGATACTCAGTATAAAAGTAAAAT	26	0.576	39271	39296
MN47438	TTAATAATAGTAATAAATATATATAACTATAAT	33	0.948	39357	39389	complement
MN47438	AATAAATA	8	0.956	39371	39378	complement
MN47438	ATTACTATTTAAATATATAATTATAAT	27	0.736	39389	39415
MN47438	TTGACTTTCTAACATTGTTAATTATAAT	28	0.977	39408	39435	complement
MN47438	TATAAATA	8	0.98	39442	39449
MN47438	TTGACAGCTACATCTTTATCTATACT	26	0.968	39874	39899
MN47438	TTGACTAAATATAAGGATATCCTTAAGTT	29	0.851	40345	40373	complement
MN47438	ACTAAATA	8	0.776	40363	40370	complement
MN47438	TTTAAATTTACTTATTTTGTGGTATAAT	28	0.912	40399	40426
MN47438	TTGACTTTTATGACTGGCTTTTAATGTTATATT	33	0.926	40731	40763	complement
MN47438	TTGAATATGAATATAGCTATGTTATTAT	28	0.98	40817	40844	complement
MN47438	CAGACAAAATTAGTAGTAAGAATATAAT	28	0.804	40858	40885	complement
MN47438	AATAAATA	8	0.874	41383	41390	complement
MN47438	TTGAGTGCAGAAAATATTAGAGATATAAT	29	0.905	41452	41480
MN47438	TTGACAAAATAACAATATATGATATAAT	28	1	42213	42240		p87
MN47438	TAGAAATTTAGTCGTTAGGCTTTTACTATAAT	32	0.559	42244	42275	complement
MN47438	TTAACTATACTTAAAAAAACTAAAAT	26	0.662	42318	42343
MN47438	TTGACATTTAGGACATCCTGTCCCTTTAGACT	32	0.584	42531	42562	complement
MN47438	TTTAAATTCAGTACCGCACTTATTAT	26	0.532	42687	42712	complement
MN47438	TTAACCAAAAATAGTAACTATGATATAGT	29	0.52	43336	43364
MN47438	AGTAAATA	8	0.579	43375	43382
MN47438	GATAAATA	8	0.798	43735	43742	complement
MN47438	ATTACTTAAATGAAATGAGTTATAAT	26	0.65	43922	43947
MN47438	TTAACATCTTCAAAAGGATAACCTAAAAT	29	0.613	44248	44276	complement
MN47438	GGAAATATCTAAGTACGACCCTGATATTAT	30	0.697	44511	44540
MN47438	TTAAAACATTGGCAAAATGTTGTTATTAT	29	0.584	44788	44816
MN47438	TTGACAGATAAATTATTTTATGGTACAAT	29	0.993	45041	45069		p89
MN47438	TTTATAAACATGTTCATATTTAACATCTAAAAT	33	0.619	45155	45187	complement
MN47438	TATAAAGA	8	0.509	45536	45543
MN47438	TTTAAACGAACTGAAAATGATATAAT	26	0.856	45584	45609
MN47438	ATGACTATAGTGCTAAATAAAATCACTATAAT	32	0.91	45822	45853	complement
MN47438	GCTAAATA	8	0.561	45835	45842	complement
MN47438	AATAAATA	8	0.976	45865	45872	complement
MN47438	ATTGTTTTTAATACAATATATAGAAT	26	0.912	45870	45895	complement
MN47438	TGGTAAATAGACTATATAAGTCTTATAAT	29	0.508	46104	46132
MN47438	TTAACAGGAGATTTACATGATAAGAT	26	0.541	46214	46239
MN47438	TTGAAAAAGCAAGTTTATACATCTTATCAT	30	0.848	46230	46259	complement
MN47438	TTGCTTTTTCAAAACGTATTGATATTTT	28	0.51	46248	46275
MN47438	TGGTCATAATGACTACAAATACTGCTATCAT	31	0.587	46570	46600	complement
MN47438	TTGATATTTATTAAAAAATATGGTCATAAT	30	0.675	46591	46620	complement
MN47438	AATAAATA	8	0.918	46609	46616
MN47438	AAAGAAACAAATTATAAAGATTATAAT	27	0.574	46756	46782
MN47438	TTGACTTCTTATTATAATCTTTATAAT	27	0.966	46766	46792	complement
MN47438	GTTGGTTCAACTGGATTTGTTATAAT	26	0.764	47146	47171	complement
MN47438	TTGCTATATTAAATAAGAGCTAAATATAAA	30	0.759	47719	47748
MN47438	AATGAATA	8	0.567	47785	47792
MN47438	TTGTTTTGTATGTAATTTATGCTATAAT	28	0.892	47883	47910
MN47438	AATAAATA	8	0.981	48033	48040	complement
MN47438	AATAAATA	8	0.975	48432	48439
MN47438	TTGATACTCTTTATTGTCTTGTTCTATTTT	30	0.731	48622	48651	complement
MN47438	TTGATTTGAACGTGTAAGTATGATAGCAT	29	0.605	48812	48840	complement
MN47438	TAGCTATGAAAGAATTTATTGCCTACAAT	29	0.737	49307	49335
MN47438	TTGCCTACAATAATACGGAATCATTTAAT	29	0.717	49325	49353
MN47438	TTGCCATGAACCATTAATACCTGATAAACT	30	0.76	49462	49491	complement
MN47438	AATGGTTAAATTACCTTATCAATATTAT	28	0.665	49565	49592
MN47438	AAATTGGTTTCCCTAATAGAGGA	23	0.8	49622	49644
MN47438	TATATTTATCTCCATATTCTGATATAAT	28	0.506	49771	49798	complement
MN47438	GATAAATA	8	0.987	49789	49796
MN47438	TTTAAATA	8	0.554	49871	49878	complement
MN47438	TTGATAAATGTAATAACTATGATATACT	28	0.975	50265	50292
MN47438	TTGATATTAATACATAAAAAATATTAATAT	30	0.717	50301	50330
MN47438	TTGTTATATTATTAACGTAAAAGTAAATAAAAT	33	0.582	50349	50381
MN47438	AATAAATA	8	0.694	50664	50671	complement
MN47438	TGGATATAAACAAACAAAAACTAGAAT	27	0.524	51150	51176
MN47438	ATAGATTTAAATACTGTTGTGATATCTT	28	0.804	51642	51669	complement
MN47438	TTGACTTAATCCTTTAAATGTGTTATCTT	29	0.749	51957	51985	complement
MN47438	TTTATATTCTTTAGTTACACCGTATAAT	28	0.799	52176	52203	complement
MN47438	TATAAATA	8	0.974	52198	52205
MN47438	TTTATTTTATGTAGGGTACAGTAAAAT	27	0.6	52212	52238	complement
MN47438	GTTAACATTGTGATTTGGTCATCTAAAAT	29	0.512	52407	52435	complement
MN47438	AATGCTTCTATTACATTTGCAGTATTAT	28	0.777	53559	53586
MN47438	AATAAATA	8	0.987	53745	53752
MN47438	TATAAATA	8	0.918	54475	54482
MN47438	ATTAAGTTACCCCATACTTGGTATATT	27	0.524	54762	54788	complement
MN47438	TTTCCATTTTCTAACCCTCCTTATAAT	27	0.576	54963	54989	complement
MN47438	TTGATGCCCCAACAAATGATTTATTTT	27	0.7	55406	55432
MN47438	TTTAAATA	8	0.652	55556	55563	complement
MN47438	TTGATTTAGGTTGATTAAACTTAGTATATT	30	0.627	55653	55682	complement
MN47438	TTGCTTTCCTCTTTTAACTTTAGTCATATTAT	32	0.593	56297	56328	complement
MN47438	TCTAAATA	8	0.678	56342	56349	complement
MN47438	AATAAATA	8	0.887	56524	56531	complement
MN47438	AATCATTTTTCTTTTCGGTAAATATAAT	28	0.575	56989	57016	complement
MN47438	GTTTATTAATATCTTGTGTAATAGTATAAT	30	0.78	57275	57304	complement
MN47438	TTGATACTGCAAAAACCCTTTTTAATAT	28	0.878	57408	57435
MN47438	TTTAATTCTCCTTATCTGAATGTTATTAT	29	0.571	57550	57578	complement
MN47438	TAATAACATTCAGATAAGGAGAA	23	0.86	57551	57573
MN47438	TTGATTGTGAAGATATTACCGATATTAT	28	0.882	58022	58049	complement
MN47438	TAAAAGGCGGTACTAATGGTGAA	23	0.547	58502	58524
MN47438	GATGAATTAAATGAAAATGGTATTAT	26	0.514	58927	58952
MN47438	TTCACTCTCCTAAAGTATTCAAATTATATT	30	0.59	59381	59410	complement
MN47438	TTTAAAGTGTCAATAAAAAAAGA	23	0.845	59870	59892	complement
MN47438	TTGACACTTTAAAATTTATATGTTATTAT	29	0.994	59880	59908		p106
MN47438	CCTGTTTAAATTATTATATTTATAAT	26	0.793	59904	59929	complement
MN47438	TATAAATA	8	0.989	59906	59913
MN47438	TTGCCATCTAGTACATCTCCTGTTTAAATT	30	0.513	59918	59947	complement
MN47438	ATAAACATAAAGGTCTTGACAATTATAAT	29	0.525	60050	60078
MN47438	TTGACAATTATAATTAACTAAGGTATATTAT	31	0.969	60065	60095		p107
MN47438	TTGCCTACGAAAATATCATAGAGTACAAT	29	0.886	60350	60378
MN47438	TTGACAATTAGTCTTGAAGATGCTAGAGT	29	0.916	60469	60497
MN47438	TTGAATTGTCAAGTCTTTACTATAAT	26	0.886	60554	60579	complement
MN47438	TTGACAATTCAATAAGGAGGTATTATAAT	29	0.997	60568	60596
MN47438	TTTACTATTGTTATACCCATTATAAT	26	0.868	60589	60614	complement
MN47438	AATAAATA	8	0.981	60762	60769	complement
MN47438	TTGACAAATTAAAACTAATAAATTATAAT	29	0.994	60809	60837		p109
MN47438	TATAACAAATTAAAGGAGAAGATATAAAAT	30	0.552	60843	60872
MN47438	TTGCAATCAATCAGATTTTAGATAAATT	28	0.641	60968	60995
MN47438	TCTAAATA	8	0.823	61036	61043	complement
MN47438	TATGATTCATTACAAGAATACTATATT	27	0.887	61078	61104
MN47438	TTGATTTAAAAACAAAATATGATATACT	28	0.927	61185	61212
MN47438	TACGCTTATCCGATTCAATATTAATAT	27	0.608	61248	61274	complement
MN47438	TTGAATCGGATAAGCGTAGGCTTTATTAATAT	32	0.76	61257	61288
MN47438	TTTAAAAAAGGAAGGTATATCATATTAT	28	0.781	61288	61315
MN47438	ATGACACCGGAAGAAATAGATAAATTAAAAT	31	0.676	61386	61416
MN47438	TATAAATA	8	0.97	61700	61707	complement
MN47438	TTGACTAAACGTAGAGCTAGCGGTCAAAT	29	0.627	63146	63174
MN47438	TTGATAAAACAGTTCAGTATTATAAG	26	0.657	63273	63298
MN47438	TTGCCATCTATTGGTTCTCATGCTATGAT	29	0.913	63377	63405
MN47438	TTGTCAATTGATAACAAATTAGGTTATAAT	30	0.904	63542	63571
MN47438	TATGAATA	8	0.564	64006	64013
MN47438	TTGTCTTCTTTCTTTACCAAATATACT	27	0.596	64943	64969	complement
MN47438	AAAAAGCTAACACTAAAGAAGGA	23	0.806	65382	65404
MN47438	TAGAAGCATCATTAGAGCCCCTATAAT	27	0.522	66285	66311	complement
MN47438	TTGACACAAGAGTAGTATCATAATATACT	29	0.931	66474	66502		p113
MN47438	TTGAGATTTGAAGATACACGTGACTATAAT	30	0.96	66605	66634
MN47438	AATAAATA	8	0.896	66709	66716
MN47438	AATAAATA	8	0.932	66771	66778	complement
MN47438	TTCATATAAGGTATAAATCTACGTATAAT	29	0.848	67055	67083	complement
MN47438	ATGAAATATAACTATACTGAAAAAACATATAAT	33	0.619	67079	67111
MN47438	TGTAAATA	8	0.735	67416	67423	complement
MN47438	GATAAATA	8	0.672	67534	67541	complement
MN47438	TTGACAAAAGATAAATTAAAGAGTATACT	29	0.987	67844	67872
MN47438	TTGACAACTAAATATCGTTTTGGTAATAAAAC	32	0.589	67952	67983
MN47438	GATAAATA	8	0.721	68051	68058
MN47438	AATAAATA	8	0.698	68235	68242	complement
MN47438	GATAAATA	8	0.733	68859	68866	complement
MN47438	TTGATAAATTTATAGACAATGTATTTAAT	29	0.563	69013	69041
MN47438	TATAAATT	8	0.549	69019	69026	complement
MN47438	TTGATTTCGTTCTACTAAATGAACTGTTAAAGT	33	0.58	69288	69320	complement
MN47438	TATAAACA	8	0.755	69521	69528	complement
MN47438	TTCATCTTCACCTAAATATAACCAGTATAAT	31	0.662	69545	69575	complement
MN47438	TTTACAGAGGGAAGATTCTTTACTATATT	29	0.745	69609	69637
MN47438	CATAAATA	8	0.655	69725	69732	complement
MN47438	TTAACTTCTACTGATTGATATTTATAAT	28	0.931	69972	69999	complement
MN47438	TATAAATA	8	0.983	69974	69981
MN47438	TATAAATA	8	0.985	70162	70169
MN47438	TTGATACAGAAAGTGTTTATAAATATAGT	29	0.992	70248	70276
MN47438	TATAAATA	8	0.985	70265	70272
MN47438	TATAAATA	8	0.981	70310	70317
MN47438	TATAAATA	8	0.936	70566	70573	complement
MN47438	TATGCTTGTCATTTTTAATATAAAAT	26	0.693	70741	70766	complement
MN47438	TAGAGAACAATAATAACAATGCTGATAAAAT	31	0.663	71223	71253
MN47438	ATGCCAATACCATGGAGCAAAGTTACTTATAAT	33	0.516	71330	71362
MN47438	TTGTTAATTGTAAATCCAATTCTATATAAT	30	0.672	71802	71831	complement
MN47438	TTGAGAGATGTAAAGTTAGTTTGTATATAAGAT	33	0.611	71914	71946	complement
MN47438	TTTACAAACTACCTAGATGAATATAAA	27	0.57	72380	72406
MN47438	TTGTAATTTAAACTAGTTCGTGATATATT	29	0.793	72450	72478		p116
MN47438	TTTATATACATACTGAAAAGGAGAGGATAAAAT	33	0.788	72491	72523
MN47438	CTTTACGCTTCCCTAAAGAAGGC	23	0.751	72562	72584
MN47438	TTGCTTAAGTCTATTACCCTCGTTCGTATTAT	32	0.567	73168	73199	complement
MN47438	TTGACAATATGGCGCTGATAATAGGTT	27	0.515	73261	73287
MN47438	TTGACAAATATAAAGACAGATGATATACC	29	0.734	73475	73503
MN47438	TAGAAAGAGAATTTAATGATAATACAAT	28	0.558	73509	73536
MN47438	TTAGCTTTATGGATAATTGTATTATCAT	28	0.554	73524	73551	complement
MN47438	TTGCTTTGTAGAAAATCCGAGCTCTTTAAAAT	32	0.531	73633	73664
MN47438	TATGTTTTAGTGCTATAGAATTACAAT	27	0.522	73779	73805
MN47438	TTGATTGGGGTATACAAGAAGGTATCAT	28	0.564	74719	74746
MN47438	TTGATTAGAAGTGTTAATAACGAGTATTCT	30	0.67	75021	75050
MN47438	TTTACAAGACTATAGACCAAGTGGTATAAT	30	0.971	75278	75307
MN47438	TTGATAACCTAGATGAGAACATTATAGT	28	0.897	75523	75550
MN47438	TCTAAATA	8	0.595	75797	75804	complement
MN47438	AGTAAATA	8	0.64	75881	75888	complement
MN47438	TTGAAAAGAGGAACTAATAATGCTATAAT	29	0.996	75890	75918
MN47438	TTGAATTCATTAATTACATCTATAAT	26	0.937	76094	76119	complement
MN47438	TTGATAGATTTACAGGTTATGATGATACATT	31	0.74	76230	76260
MN47438	TTGATTCATATTAATATGACCATAGAAT	28	0.869	76258	76285	complement
MN47438	TTGTTATTCTTAGTACTAGTATACATATAAT	31	0.647	76500	76530	complement
MN47438	TATAAATA	8	0.988	76571	76578	complement
MN47438	AGTAAATA	8	0.648	76607	76614
MN47438	TATAAATA	8	0.965	76960	76967	complement
MN47438	AATGCTTTATACGGTTTTATTGTATAAA	28	0.966	76962	76989	complement
MN47438	TCTAAATA	8	0.647	77000	77007	complement
MN47438	TAGGCTGAAAACCTGTTTTAGTTATAAT	28	0.548	77066	77093	complement
MN47438	AATAAATA	8	0.962	77143	77150
MN47438	TATAAATA	8	0.968	77438	77445	complement
MN47438	TTGACTGAGGGTTCTTCTAAGCTAGAGT	28	0.548	77648	77675
MN47438	TTGATTGTTCAATTCACCTAGCTTAACAT	29	0.617	77964	77992	complement
MN47438	TTGAACAATCAAGAAGGTTCTTTATATAAT	30	0.536	77981	78010
MN47438	TCTAAATA	8	0.688	78383	78390
MN47438	TCTAAATA	8	0.541	78389	78396	complement
MN47438	TATAAAGA	8	0.56	78482	78489	complement
MN47438	AATGTTTCATTAAAGTTAGGGTTAGAAT	28	0.836	78492	78519	complement
MN47438	TGAAACATTTATATATCCATCAGAGATAAT	30	0.847	78511	78540
MN47438	TTGAATCATAAGGTCGTATATATATT	26	0.788	78616	78641	complement
MN47438	AATAAATA	8	0.809	78681	78688
MN47438	TTGACAGAAAGTTAATAATATGGTATACT	29	0.997	78691	78719		p121
MN47438	ATTACTTTATAAGTATACCATATTAT	26	0.839	78705	78730	complement
MN47438	TCTAAATA	8	0.672	79362	79369	complement
MN47438	TTGACCCGTCTAAAGATAGAACAAAAGTATTAT	33	0.66	79375	79407
MN47438	TATAAATA	8	0.933	79802	79809	complement
MN47438	TATAAATA	8	0.953	80391	80398
MN47438	AATAAATA	8	0.794	81447	81454	complement
MN47438	TATAAATA	8	0.929	82145	82152	complement
MN47438	TTGATATGACAGAGGCTCCTTACAAT	26	0.892	82498	82523
MN47438	TATAAATA	8	0.99	82882	82889	complement
MN47438	TTACCACTATCAGGTATAGATGCTAAAAT	29	0.794	83142	83170	complement
MN47438	TGGATAAAAGAAATGTAAATTATTATAAAAT	31	0.617	83233	83263
MN47438	TTCACATTCACTATACCTGAAAATACAAT	29	0.802	83982	84010
MN47438	GGTCACTCCCCTGTAGATATTGAATATAAT	30	0.565	84225	84254
MN47438	TTGCCTATGAAAGATATTTGTATTAT	26	0.743	85103	85128
MN47438	TTTCTATAACCTCTTCAGGTTTACTATAAT	30	0.587	85124	85153	complement
MN47438	AATTTTACTACAATAACGGAAAA	23	0.662	85336	85358
MN47438	TTGACATTACCGATGATTTAGTTTATAAT	29	0.99	85430	85458		p126
MN47438	GTGATAGTAAAACATTTCAACAAGCTATTAT	31	0.509	86090	86120
MN47438	TTGACCTGTTCTATCTATATGGTCTATAAT	30	0.817	86116	86145	complement
MN47438	ATAAGAGTAGTTACTAATATCATCTGATAAATT	33	0.536	86395	86427	complement
MN47438	TTGACTTGAAAAGGATTCTGTGGTATACT	29	0.984	86735	86763		p127
MN47438	GATAAATA	8	0.891	86846	86853
MN47438	TTTAAATA	8	0.626	87003	87010	complement
MN47438	TTGAGTTATTATTAGGTGAGCTACAAT	27	0.705	87012	87038
MN47438	GATAAATA	8	0.91	87731	87738
MN47438	GAGGCACACCATTCTAAATCTGATTCTTGGTATAAT	36	0.662	87788	87823
MN47438	AATAAATA	8	0.951	87988	87995
MN47438	TTGCAAAACTAACAGAAAAGTGGTATAAT	29	0.99	88095	88123
MN47438	GTTTACAATAATCAATGTACCTTTATCTT	29	0.55	88125	88153	complement
MN47438	CTGAATAGAAATTCATATCTGCTATAAT	28	0.686	88960	88987	complement
MN47438	TTGGTAGTAAAATGTTTAATACTTTTTATAAT	32	0.673	89243	89274
MN47438	TTAACACCTTTTTTTATTCCTTTAATATAAT	31	0.674	89432	89462	complement
MN47438	TGAAACATATTATTTTACTACAGTATAAT	29	0.978	89651	89679
MN47438	ATTGTTTTACATATTTATTAATAATAT	27	0.599	89726	89752	complement
MN47438	AATAAATA	8	0.976	89734	89741
MN47438	TTTATTACCATTAAGTCTAGGAGGTATAGT	30	0.741	89874	89903
MN47438	TAGAGAAATATAATTTAATTGATAAAAT	28	0.761	90062	90089
MN47438	TTGACAAAAGAGGGTATGTTGGATTATAAT	30	1	90094	90123
MN47438	TATAAAGA	8	0.532	90295	90302
MN47438	TTGACAACCATATTGAAGGTGGTATAGC	28	0.589	90711	90738
MN47438	TTGCCTTAGAGGAAAAAATGGATAGAAT	28	0.807	90846	90873
MN47438	TCTAAATA	8	0.761	91382	91389	complement
MN47438	TATAAATA	8	0.966	91567	91574
MN47438	TTGACATTTTATATGTTAGGTGGTATAAT	29	1	91622	91650		p130
MN47438	TATAAAGA	8	0.784	91656	91663
MN47438	AATAAATA	8	0.937	92129	92136
MN47438	TTGACTGGAAAAGGGTCTCATAGATT	26	0.699	92189	92214
MN47438	GATAAATA	8	0.884	92249	92256
MN47438	TTGAGTGTTTGAAGGAGGTTTTATAAT	27	0.942	92694	92720
MN47438	TCTAAATA	8	0.756	92739	92746
MN47438	AGTAAATA	8	0.59	93308	93315
MN47438	TTGAGAAGAAAAATACATCTGTTAAACT	28	0.91	93319	93346
MN47438	TTCAAAGAGAAATAGAGCAGTACAAT	26	0.552	93736	93761
MN47438	TATAAAGA	8	0.72	93765	93772
MN47438	TTAAATCAAGTTTACTCAGAGTATAAT	27	0.568	93966	93992
MN47438	TTGAATTATGCTGTTAATCTTATTAT	26	0.573	94276	94301	complement
MN47438	TTGATATTTAACTTTTAAATACGTTTTATTAT	32	0.926	94342	94373	complement
MN47438	TTTAAATA	8	0.685	94353	94360	complement
MN47438	TTGACAAACATGAAGAGAATATAGTACAAT	30	0.969	94456	94485
MN47438	TTAGCATCATATTCTTCTGTTATAAT	26	0.777	95348	95373	complement
MN47438	TTAACTTATAGTGACTTAGGACAAATTTATAAT	33	0.685	95546	95578
MN47438	AAAGCTTGTTTACCTGTAATGTTATAAT	28	0.947	95825	95852	complement
MN47438	TTGACAGAATCAGAGAAACTTATATT	26	0.98	95920	95945
MN47438	AATAAAGA	8	0.582	96040	96047
MN47438	CTGCCTTTTAAGTATTTTAAAAAGGGTATAAT	32	0.645	96049	96080	complement
MN47438	TTTCCATCATTATCATAAGTAAAAAATATAAT	32	0.784	96184	96215	complement
MN47438	ATTAAATA	8	0.522	96314	96321	complement
MN47438	TTGACCTTAGAGAAGTTTTATGTTATACT	29	0.984	96696	96724		p135
MN47438	TTGACTAATACCTTTTGTGTGTGTGCTAATAT	32	0.831	97108	97139	complement
MN47438	TTGACCTCATTTACACCTTCTTATATTAT	29	0.743	98005	98033
MN47438	TTTATATCTTTTTTGTCGTAGCAAGATATAAT	32	0.679	98029	98060	complement
MN47438	TAATAACACCTACTTATAAGAAA	23	0.877	98307	98329
MN47438	AATAAATA	8	0.901	98534	98541
MN47438	TATAAAGA	8	0.783	98644	98651
MN47438	TTTAAATA	8	0.541	98671	98678	complement
MN47438	TTGACAAAAGAAGGAACATATGATAAAAT	29	1	98734	98762
MN47438	AATAAATA	8	0.966	98950	98957	complement
MN47438	TTGAATCATCTACTACAAATAGATAACAT	29	0.567	99075	99103	complement
MN47438	TCTAAATA	8	0.62	99318	99325
MN47438	ACTAAATA	8	0.601	99546	99553
MN47438	TTGAAAAACCTAGGTAAAGTTAAAAT	26	0.916	99676	99701
MN47438	TTTACATGGACTTTTAGCTAAGAATATGAT	30	0.552	99975	100004
MN47438	TTGACAATAAACGTATTATTAATACAAG	28	0.653	100475	100502
MN47438	GTTGCTTTTAATACAGCATTTTTATTAT	28	0.642	100725	100752	complement
MN47438	AATAAATA	8	0.508	100786	100793	complement
MN47438	AATAAATA	8	0.774	101084	101091	complement
MN47438	TATAAATA	8	0.945	101305	101312	complement
MN47438	TGAAACATAGGGATTACACTTTTTAAAAT	29	0.964	102176	102204	complement
MN47438	TTAATATACACACAAAAGATAAAGATAAAAT	31	0.848	102521	102551
MN47438	TTGAAAAGAATATGGATGAACTAATAT	27	0.712	102593	102619
MN47438	GTTTACATACTTTTTCTATAAGCCTATCAT	30	0.898	102686	102715	complement
MN47438	TTTACCTAATAGAAAAGCTATAAAAT	26	0.576	103431	103456
MN47438	TTGACAAGGTTTAAAATATATGGTATAGT	29	0.983	103532	103560		p145
MN47438	ACTAAATA	8	0.515	103671	103678
MN47438	ATTAAATA	8	0.646	103816	103823
MN47438	TTAAACAAGCAGAAGTAAAGCCATACTAT	29	0.649	103832	103860
MN47438	AATGAATA	8	0.764	103866	103873
MN47438	TATAAGTA	8	0.531	104031	104038	complement
MN47438	ATTTACATTAGTATATTCAATGCTATAAG	29	0.58	104033	104061	complement
MN47438	TGTAAATA	8	0.699	104055	104062
MN47438	TTGTTATTTTTAACTGATGTCATATAAT	28	0.573	104666	104693	complement
MN47438	GATAAATA	8	0.898	104860	104867
MN47438	AATAAAGA	8	0.56	105037	105044
MN47438	TATAAAGA	8	0.794	105547	105554
MN47438	TGTAAATA	8	0.628	105669	105676
MN47438	CATAAATA	8	0.814	105705	105712
MN47438	TTGAATTACTTAAATATCATGCTAGTAT	28	0.716	106466	106493
MN47438	TAGATACTTGCTCATATCCGGAATTTATTAT	31	0.624	106990	107020	complement
MN47438	GTTTAAATAAGTCTATTAATATGTATGAT	29	0.74	107417	107445
MN47438	TTAATATGTATGATTTAAATAATAATTTATTAT	33	0.599	107432	107464
MN47438	TTGTCAAATCTTCATATAATAAATTATTAT	30	0.709	107450	107479	complement
MN47438	TTGACAATGAATAAAATTATGGGTATACT	29	0.957	107473	107501
MN47438	TATAAATT	8	0.535	107572	107579
MN47438	TTAAAACCTACCACAGAAATGATATATGAT	30	0.604	107592	107621
MN47438	CAATAGCTCTCACTATTGAGTAG	23	0.763	107627	107649	complement
MN47438	ATTTACTAAAGACCCTGATATGCTACAAT	29	0.853	107846	107874
MN47438	TTGACAATGTACATGAGTTTGTGCAACAAT	30	0.595	108103	108132
MN47438	TTGATTTTAAATTACGAGATTGAATAAAAT	30	0.78	108292	108321	complement
MN47438	TTGATTGTCCTCCTGAAGAAGCTAAAAT	28	0.859	108355	108382
MN47438	TATAAAGA	8	0.548	108600	108607
MN47438	GATAAATA	8	0.757	108671	108678	complement
MN47438	TTGACAATATAGTTAACTTATGTTATACT	29	0.99	108698	108726		p150
MN47438	AATAAATA	8	0.932	108735	108742
MN47438	TTGATAAGAATCGTGAATATAAACACTAGATT	32	0.68	109309	109340	complement
MN47438	TTCACATTAAAAAATAAAGTAAAGAATATAAT	32	0.809	109490	109521
MN47438	TTGACAAATATAAAAAACTATGTTATAAT	29	1	109521	109549		p152
MN47438	AATAAATA	8	0.858	109547	109554
MN47438	CAATAACACTCAATTTGGTCAAG	23	0.606	110572	110594
MN47438	GTCGATTTAACAGATTTAAATACAAT	26	0.545	110944	110969
MN47438	TTGATTTAGGTAAAGAATTAGGATTAACAT	30	0.748	110969	110998
MN47438	TTTAAAGAATTACAAGATAAGTATAAT	27	0.815	111555	111581
MN47438	TTGATAGTGAAATAATGTGCATTATACT	28	0.774	111574	111601	complement
MN47438	TATACAACACACGCAAGAGAAATAGGTAGAAT	32	0.533	111726	111757
MN47438	TATAAATA	8	0.95	111815	111822
MN47438	TTGATACTGAAGAGAAAGCTTATATACT	28	0.901	111841	111868
MN47438	TTCAAAAAGAATTGAATTCAGACAGTAAAAT	31	0.523	111964	111994
MN47438	TGTAATGACTTAGCTAAATATGGTATAGT	29	0.889	112074	112102
MN47438	TTGATGGTGATGGTTCAATCGGGTATTATAAT	32	0.629	112183	112214
MN47438	TTTGCTTTCGGTCTATATGAATATTAT	27	0.907	112393	112419	complement
MN47438	AATAAATA	8	0.876	112759	112766	complement
MN47438	TATAAAGA	8	0.53	113220	113227
MN47438	TATAAAGA	8	0.645	113466	113473
MN47438	TTGTCTTTCAAAATCATTAGATAAAAT	27	0.57	114028	114054	complement
MN47438	TTGAAAGACAAGAACTAAGAGAATATATT	29	0.791	114044	114072
MN47438	TTTATTAAATTAGTTAAAGAATATAAT	27	0.58	114082	114108
MN47438	TTGACAGAACTCAGAGACTATGTTAGATT	29	0.943	114439	114467
MN47438	TATGCTTTATTATTGAATTCTCGATAAT	28	0.757	114582	114609	complement
MN47438	AATGCTTTAAAATAGATTACTAAAAT	26	0.975	114637	114662
MN47438	TTGCAAACAACAAAGAGGATGTATTAT	27	0.582	115071	115097
MN47438	TGGTCTTTTTTTATTGACAATTTATAAT	28	0.569	116115	116142
MN47438	TATAAATTGTCAATAAAAAAAGA	23	0.908	116118	116140	complement
MN47438	TTGACAATTTATAATATCTATGATACACT	29	0.96	116128	116156		p161
MN47438	TCTAAATA	8	0.621	116207	116214	complement
MN47438	TTTCCATTAATTTTTTTACTTTCGTATAAT	30	0.792	116225	116254	complement
MN47438	TTGAATATGGTTGGAGTTTACTATAAT	27	0.894	116458	116484	complement
MN47438	AATAAATA	8	0.972	116667	116674	complement
MN47438	TTAACTCAGTTATCTGTTGTAATAAT	26	0.575	116742	116767	complement
MN47438	TTTAAATA	8	0.856	116856	116863
MN47438	TTGACATGGTAAGAGAAAAGTGCTATAAT	29	1	116882	116910		p162
MN47438	AATAAATA	8	0.9	116923	116930	complement
MN47438	TTTATAATCAGGCAGAACCTCATATAAT	28	0.963	116928	116955	complement
MN47438	TCAAACAAGGAGCATGGTATTGTTATTAT	29	0.552	116980	117008
MN47438	GTTTACAAATGTATGGAAAATATTAGAAT	29	0.931	117110	117138	complement
MN47438	ATTTCTTTAACTGTTGTATTAATAAAAT	28	0.623	117765	117792	complement
MN47438	TTGATAATCGTGAAGATATTTATACT	26	0.867	118119	118144
MN47438	TATAAATA	8	0.969	118135	118142	complement
MN47438	ATGACTATCTAAGATAAATTTATTGATATGAT	32	0.762	118212	118243	complement
MN47438	GTAGCTTCATCTCCGATGGGATATAAT	27	0.697	118316	118342
MN47438	TTGATAAATGTAACTCTTTAGCATAGTTATTAT	33	0.63	118338	118370	complement
MN47438	TGTAAATA	8	0.538	118399	118406
MN47438	TTGATATTAAAACAGTATTTTTAGATT	27	0.641	118422	118448
MN47438	TTGCAAAAGTTATAAACGCTACACCTATAAT	31	0.946	118479	118509	complement
MN47438	AAATAATACTCAGTATAATAACA	23	0.745	118637	118659	complement
MN47438	TTTATTTACATGCTAGTTTATGTTATAAT	29	0.804	118713	118741
MN47438	CATAAATA	8	0.776	118833	118840	complement
MN47438	TATAAATA	8	0.902	118902	118909	complement
MN47438	AATAAATA	8	0.968	118939	118946	complement
MN47438	AATAAAGA	8	0.598	119035	119042
MN47438	TTGACTCTTTTTACTATATATGGTATATT	29	0.991	119145	119173		p166
MN47438	TTAAAATCCATTTTTAAGTCACCTCTATATT	31	0.544	119174	119204	complement
MN47438	TTGCTAATGAGCTATTATCAAAAGCACTAAAAT	33	0.647	119204	119236	complement
MN47438	ATATACATACTTACATACTAGACTATAAT	29	0.574	119970	119998	complement
MN47438	TTTACAAGAGGTGTTATCTATGGTTATAAT	30	0.858	120374	120403
MN47438	AATAAATA	8	0.745	120622	120629	complement
MN47438	TATAAATA	8	0.879	120862	120869	complement
MN47438	GATAAATA	8	0.884	120906	120913
MN47438	TGAAACAGGCTGTAGTAGGTATGAATAAT	29	0.756	121125	121153
MN47438	TTGCTTGTGGTCAGTCATATGTTAAAGT	28	0.673	121638	121665
MN47438	TATAAATA	8	0.985	121786	121793
MN47438	TATAAATA	8	0.949	121807	121814
MN47438	GATATTTTAACTTTTCATAAATATAAT	27	0.795	121895	121921	complement
MN47438	CATAAATA	8	0.675	121899	121906	complement
MN47438	TTGTAAATAGTTAAAAAATATATTAAAAT	29	0.668	121937	121965
MN47438	TTCATAATATATAAATGTAATATAAT	26	0.672	121988	122013	complement
MN47438	TGAAATAATAACAGAAATTGTGATATATT	29	0.944	122010	122038
MN47438	CATAAATA	8	0.874	122116	122123
MN47438	ATGACAGTTAAGGAGAGCTATATAAT	26	0.984	122125	122150
MN47438	TATTTCTATGCACTTACAGGGGA	23	0.867	123288	123310
MN47438	TTGACAGCTCCTATAGTTTATGATATAGT	29	0.987	123359	123387		p172
MN47438	TTTACTTTTAGTATACATATACTATATCAT	30	0.743	123378	123407	complement
MN47438	ATTTACAGGACATTTATAGTAAATATAAT	29	0.961	123731	123759
MN47438	TTGTCGTTGAGTAAGTAAAGAGGTTATAAT	30	0.65	123851	123880
MN47438	TTGAAATGATTTTTTATTTCTCATATTAT	29	0.787	123876	123904	complement
MN47438	TTCACTCCTCGATAAATGTGTTAAAAT	27	0.867	124549	124575
MN47438	TTAATAGTAGTCTCCTCTTATATTATAAT	29	0.727	124582	124610
MN47438	TTGACTCTCTTTTTGTTTTATGGTATATT	29	0.992	125138	125166		p175
MN47438	TTTCCATAGTTAATCTCTCCTTTCTATATATT	32	0.829	125167	125198	complement
MN47438	TTTAGAACGTATGCTGTCCTTATAAT	26	0.568	125518	125543	complement
MN47438	CCATAATAGAATCTAATACCTTTGTAGAAATATAAT	36	0.584	125554	125589	complement
MN47438	TTGTCTTAAGTTATGTTTTGATACAAT	27	0.881	125614	125640	complement
MN47438	TTGACAAGAACAAATAAGTGTAGTATAGT	29	0.982	125753	125781		p177
MN47438	TTTACTTTCACTAATGTGACCTTGTTTATAAT	32	0.847	125857	125888	complement
MN47438	TAAACAAGGTCACATTAGTGAAAGTAAAAT	30	0.608	125861	125890
MN47438	TCTAAATA	8	0.848	126250	126257	complement
MN47438	TTTACTTCTTCTCCATTGTCTCTCTTATAGT	31	0.737	126281	126311	complement
MN47438	ATTGCTTTCCACCTCTTTAATTACTAT	27	0.538	126494	126520	complement
MN47438	TTGCCATAGCTACTGCAAAAGCTATAAT	28	0.992	126561	126588	complement
MN47438	TTAATATGGCTAGCAGTAAATAATAT	26	0.726	126732	126757
MN47438	ATTTACTATGGATTTTAATGACTTTATAAA	30	0.66	126772	126801
MN47438	TTCACTGTTTATAAAGTCATTAAAAT	26	0.51	126783	126808	complement
MN47438	TTGACAGATGAAGCATTTTAATATATACT	29	0.996	127224	127252		p182
MN47438	TATAAATA	8	0.988	127258	127265
MN47438	TAAAATAAAGAAAAGAGGAATGATTATTAT	30	0.572	127264	127293
MN47438	TGATACAAATCCCCATATAAACCATAAAAT	30	0.516	127304	127333	complement
MN47438	TTTAAAACCCGTTTATTTGTTTCTTTATAAT	31	0.539	127506	127536	complement
MN47438	TATAAAGA	8	0.836	127508	127515
MN47438	TAGAGAAAAGATTTAATAACTATAAT	26	0.599	127623	127648
MN47438	TCTAAATA	8	0.912	127739	127746	complement
MN47438	TGTAAATA	8	0.599	127822	127829
MN47438	ACTGCTTTTGTTTCACCACTTACAAT	26	0.647	127994	128019	complement
MN47438	TAAGCTTCATTTTCTTCATCTATAAT	26	0.772	128153	128178	complement
MN47438	AATAAATA	8	0.756	128322	128329
MN47438	TTGACACCTTTGTACTTTTGTATTATACT	29	0.972	128503	128528		p186
MN47438	TATAAAGA	8	0.518	129177	129184
MN47438	GTTTTCTTAGGGTTAATTAGGTATACAAT	29	0.725	129413	129441	complement
MN47438	TTTAATTTATAGATATTTTTGTTAACAT	28	0.665	129588	129615	complement
MN47438	TGAATGAGTGGTATGCTTTATGTTATTAT	29	0.629	129850	129878
MN47438	TATGCTTTATGTTATTATAACAAAAT	26	0.532	129861	129886
MN47438	TTTTCTTTTTACCTATTTTGTTATAAT	27	0.732	129874	129900	complement
MN47438	TTGACAATTGAGTATACATAGGTTATACT	29	0.974	130104	130132
MN47438	TAGATATTTAATAAGGAGGAAATTAATAT	29	0.674	130943	130971
MN47438	GTTTACATGTAATTAACCCTGAGTATTAT	29	0.987	131196	131224
MN47438	TTAAAAAATTATTTACTGTTAGTGTTAAAAT	31	0.684	131395	131425	complement
MN47438	AATAAATA	8	0.925	131629	131636
MN47438	TTGACATTAGGTTTCTTTTATTATATACT	29	0.972	131656	131684		p195
MN47438	AATAAATA	8	0.944	131847	131854	complement
MN47438	TTGATTCATATTTTGCCATTTATAGT	26	0.611	131901	131926	complement
MN47438	AAAGCTTGTGACGGTGTTGCAATATAAT	28	0.583	131942	131969	complement
MN47438	GATAAATA	8	0.9	132118	132125
MN47438	AATAAATA	8	0.971	132516	132523	complement
MN47438	AATTTAGAAGGAATAAAAGGAGA	23	0.844	132525	132547
MN47438	TTGAATTAATTTCTTTAATAGATTCAATAAAAT	33	0.623	132775	132807	complement
MN47438	TTGAATAATATTCATTATTGATATAAG	27	0.593	132832	132858	complement
MN47438	TTGACCAGTTATATAGTGCTGATAAAGT	28	0.679	133105	133132
MN47438	TAATGATACCCACTAAAAGTGCA	23	0.795	133142	133164	complement
MN47438	TATAAATA	8	0.903	133180	133187
MN47438	TTGACAGCCTGTTGACAGCAGGTATTTT	28	0.975	133192	133219
MN47438	TTGACAGCAGGTATTTTTTATAGTATACT	29	0.98	133203	133231		p199
MN47438	TAGATATAAAGAAAAAGGAGGTAATATAAT	30	0.923	133233	133262
MN47438	TTAAAATAAAATAGCTCCTGCTTTATAAT	29	0.724	133413	133441	complement
MN47438	TTCATATTTACCTCTCCTTAAAATAAAAT	29	0.529	133430	133458	complement
MN47438	TTGACTTCCAAAATTATTCATATAGT	26	0.834	133608	133633	complement
MN47438	AATAAATA	8	0.949	133702	133709	complement
MN47438	TTTAAATA	8	0.648	133793	133800	complement
MN47438	ATTGCTTTTTTTAATTTCGAACATAAT	27	0.838	133880	133906	complement
MN47438	AGTAATTTAGGTACTCTTATGGTAAAAT	28	0.564	133948	133975	complement
MN47438	TTAACACTTGTAGATGTAGATACAAT	26	0.701	134223	134248
MN47438	AAATTAATCTCACCATTAGGAAA	23	0.6	134399	134421	complement
MN47438	AATACTTTAAATCATCATATTTAAAAT	27	0.974	134418	134444	complement
MN47438	TCTAAATA	8	0.788	134528	134535	complement
MN47438	TGTAATGTATTTAAGACTGAACATATTAT	29	0.557	134622	134650	complement
MN47438	TGAAACAGGTAAGATTAAAGGTATTAAAAT	30	0.937	134917	134946
MN47438	AATACTTTATATGATAATTGTATTAT	26	0.688	134960	134985
MN47438	TTGACAAACTTAAGGTAAGTAGTGTATCAT	30	0.947	135039	135068
MN47438	TATAAATA	8	0.946	135242	135249	complement
MN47438	AATAAATA	8	0.913	135370	135377
MN47438	TTGAATACCAAATACTACAATATTAT	26	0.71	135392	135417	complement
MN47438	AATAAAGA	8	0.586	135451	135458
MN47438	GATAAATA	8	0.816	135763	135770
MN47438	TTGCAATCAAAGCAACGTATGCTAAGAT	28	0.749	136481	136508
MN47438	TATAAAGA	8	0.692	136588	136595
MN47438	AATAAATA	8	0.844	136736	136743
MN47438	TATTTAAACTCCCTATTGACAAA	23	0.983	136742	136764
MN47438	TTTAAATA	8	0.55	136742	136749	complement
MN47438	TTGACAAAGGGAGTTTTTTATTATATAGT	29	0.995	136757	136785		p205
MN47438	TTTATTTACTATAGCCCTACTATATAAT	28	0.801	136776	136803	complement
MN47438	AATGATTTATAAAATATCAAAACATAAT	28	0.793	136815	136842
MN47438	TTAAAGCCATAAGTAAAAGGAGAGAAATAAAAT	33	0.641	137050	137082
MN47438	TTTAGAACTACTGAAGAATTTTATAAT	27	0.915	137222	137248
MN47438	AATTAAGCCTGACAAAAATGAAA	23	0.96	137260	137282
MN47438	TTTAAATATTGTTCACTAACTCCTAATAT	29	0.593	137363	137391	complement
MN47438	TTGAAAGGAGAGAAATAGCATGAATAAT	28	0.556	137456	137483
MN47438	GATAAATA	8	0.702	137688	137695
MN47438	TTGACTTAGGTAGGTATCTATTATATAAT	29	0.993	137712	137740		p208
MN47438	TGATACAAATATATCTCCTTCTCTATAAT	29	0.81	138278	138306	complement
MN47438	TTGAGTAATAACAGTTACATTGTTAAAAT	29	0.919	138356	138384	complement
MN47438	TTTCTATTATCTACAGTTCTTATTGTATAAT	31	0.612	138941	138971	complement
MN47438	TAGATAATAGAAAATATACTTATTAT	26	0.648	138959	138984
MN47438	ATTTACTATAATAAGTATATTTTCTATTAT	30	0.574	138962	138991	complement
MN47438	ACTAAATA	8	0.519	139048	139055
MN47438	AATAAATA	8	0.957	139475	139482
MN47438	ATTACTATAATACTTAATGATTATCAT	27	0.665	139761	139787	complement
MN47438	TCTAAATA	8	0.878	139799	139806	complement
